# Supplementary material for: Long Noncoding RNA HITTERS Protects Oral Squamous Cell Carcinoma Cells from Endoplasmic Reticulum Stress‐Induced Apoptosis via Promoting MRE11‐RAD50‐NBS1 Complex Formation
Source: Adv Sci (Weinh). 2020 Oct 4;7(22):2002747. doi: 10.1002/advs.202002747 (PMC7675039; doi:10.1002/advs.202002747)
Supplement: Supplementary file 2 — Supporting Information [file ADVS-7-2002747-s002.xlsx]

## Sheet: 1st  probe
	Score	Sequences
MYH9	3044	118	-79
AHNAK	1925	117	-70
PLEC	1768	152	-73
ACTB	1755	19	-13
RNH1	1347	23	-19
FLNA	1302	65	-51
PKM	1299	28	-23
HSPA5	1220	40	-29
HSP90AB1	1109	35	-26
PRKDC	1095	62	-32
CLTC	1043	45	-32
ACTN4	1030	38	-22
GSTP1	1026	7	-6
TUBB4B	976	12	-11
HSPD1	963	29	-20
IQGAP1	897	43	-26
ALDOA	874	23	-20
FASN	843	45	-29
DYNC1H1	832	59	-33
HSPA9	796	35	-20
VCL	796	42	-32
YWHAE	742	22	-19
GAPDH	738	19	-11
ENO1	731	28	-18
ATP1A1	715	31	-21
LRPPRC	715	35	-19
AKAP12	713	29	-20
VCP	671	23	-15
ANXA2	659	29	-20
ATP5F1B	621	14	-11
PDIA4	618	24	-14
PDIA3	609	24	-19
NUMA1	608	49	-22
HNRNPM	599	38	-28
EGFR	586	26	-17
RPS27A	573	9	-7
SF3B3	555	16	-7
GANAB	552	19	-13
CKAP4	550	26	-15
SND1	537	28	-15
VDAC1	532	8	-6
KTN1	507	50	-19
CCT2	497	20	-17
RRBP1	495	43	-17
EEF2	494	28	-18
TPI1	487	15	-10
EPRS	472	32	-18
CALR	468	13	-10
PTMA	468	8	-8
MSN	467	34	-18
UBA1	458	15	-10
SPTAN1	454	42	-16
HNRNPA1	450	13	-9
ANXA1	445	18	-13
TLN1	445	30	-13
TPM3	442	29	-16
EIF4A1	438	16	-10
HSPA4	430	23	-12
TUBA1B	427	14	-11
RAB1B	426	11	-8
PGK1	422	23	-13
HNRNPU	418	27	-14
CCT8	417	25	-17
CD44	415	7	-6
PPIA	409	12	-12
HLA-A	406	13	-11
STIP1	406	37	-17
CCT6A	404	18	-13
EIF3L	402	15	-10
PRDX1	399	14	-8
ATP2A2	397	18	-11
TRIM28	396	17	-10
IPO5	395	10	-9
MARCKS	392	9	-9
CSE1L	389	20	-13
EEF1D	387	10	-9
2019-09-09	387	20	-10
HADHA	382	16	-12
RUVBL2	380	16	-12
TPR	378	41	-14
KPNB1	368	15	-10
MYL6	362	9	-9
YBX1	361	12	-10
RPSA	358	8	-7
EIF4G1	355	19	-13
TCP1	350	13	-9
EIF3B	346	23	-15
PFN1	346	7	-7
CAP1	342	18	-7
ATP5F1A	342	18	-12
CALM1	339	9	-8
LDHA	338	15	-12
SYNCRIP	337	19	-11
ALDH1A3	335	16	-10
MCM6	332	21	-14
TAGLN2	332	12	-9
VARS	328	20	-7
PDIA6	326	10	-8
NCL	325	28	-17
RPS3	325	15	-9
MATR3	325	11	-10
CTNNA1	323	22	-11
HNRNPD	323	10	-7
TXLNA	322	12	-3
EEF1A1P5	320	20	-14
CAT	317	12	-9
PFKP	313	12	-9
EIF2S1	312	11	-6
IMMT	306	22	-12
STAT3	306	8	-4
RAB7A	305	8	-6
HNRNPH1	304	15	-8
HNRNPC	303	17	-11
AARS	299	16	-9
RACK1	298	13	-8
ACADVL	298	13	-10
SEC22B	297	7	-5
PAICS	295	18	-10
TOMM34	295	9	-3
CCT7	294	17	-11
PGRMC1	293	5	-3
PSME1	291	14	-6
TPD52L2	287	10	-7
EEF1G	286	17	-11
DCTN2	285	7	-5
ASPH	284	8	-3
VAMP3	281	4	-4
HIST1H1C	280	10	-8
PRKCSH	279	16	-13
EIF3C	277	19	-8
ACSL3	277	9	-6
SQOR	277	13	-8
PA2G4	277	14	-14
DBNL	276	13	-7
GLUD1	273	13	-10
RPS12	271	8	-6
EFHD2	270	10	-8
ACLY	270	15	-7
CTSD	267	6	-5
ITGB4	266	22	-11
MDH2	266	13	-8
CCT3	264	22	-15
XPO1	263	13	-5
HNRNPK	263	20	-11
AHCY	261	16	-12
UQCRC1	261	9	-8
CFL1	261	11	-7
MVP	261	17	-9
KHSRP	260	18	-10
PPIB	259	10	-8
SERPINH1	259	8	-6
DDX17	259	23	-8
NPM1	257	17	-9
PCNA	257	11	-8
WDR1	255	9	-5
SLC3A2	255	14	-11
EIF2S3	254	16	-9
DHX9	254	25	-12
CTTN	249	28	-10
RPL12	249	9	-7
PRMT1	248	11	-7
MTHFD1	246	23	-11
FSCN1	245	11	-8
EIF4B	244	10	-4
BSG	242	7	-6
PSMD13	242	8	-6
PSMD12	241	15	-6
ZC3HAV1	241	8	-2
CLIC1	240	11	-8
PLIN3	240	9	-6
PGD	240	10	-6
ARF3	239	9	-6
CCT4	238	15	-10
ILF2	237	5	-5
P4HB	237	24	-12
HDLBP	237	24	-8
EIF5A	236	12	-8
MCM3	235	12	-9
ALDH2	234	7	-3
PRDX5	233	6	-4
MYOF	232	26	-9
STOML2	232	10	-6
TUFM	231	11	-6
IARS	230	13	-6
SRP68	229	13	-3
CAPZA1	229	11	-7
RPLP0	229	12	-8
LUC7L3	228	3	-1
PARP1	227	19	-8
RPS2	226	11	-7
RPS4X	222	11	-6
SSBP1	220	6	-6
PGAM1	220	8	-6
DSP	219	44	-10
GMPS	219	16	-7
EIF4A3	218	12	-9
BASP1	218	12	-11
CD59	217	3	-2
PEBP1	217	5	-5
PSMD2	216	7	-5
DYNC1I2	216	6	-3
PPA1	215	7	-5
SERBP1	215	13	-8
PPP1CC	215	7	-5
ACO2	215	7	-6
ERO1A	215	12	-8
DLD	215	8	-4
NACA	214	6	-3
PSME3	214	4	-3
MCM4	213	12	-4
ATL3	211	7	-5
PRPF8	210	23	-5
MCM2	210	11	-8
HIST1H4A	208	6	-5
ILF3	208	11	-7
MYL12A	208	7	-6
GOT2	207	13	-8
VDAC2	207	6	-5
ANXA5	206	6	-6
SRSF2	206	5	-3
EMD	206	7	-5
HYOU1	205	18	-8
HNRNPF	204	10	-5
SFXN1	203	6	-3
CANX	203	12	-8
PABPC1	203	19	-10
FKBP4	202	11	-7
EPCAM	202	8	-4
MT2A	201	4	-4
MSH6	200	15	-3
SLC7A5	199	3	-3
STAT1	198	13	-6
ADAR	197	14	-6
PSMC3	197	8	-7
VAPB	197	6	-5
ANXA3	196	9	-6
COPA	196	17	-6
CAND1	196	18	-7
CAVIN1	196	10	-5
RPL7A	195	10	-5
SPTBN1	194	32	-7
ANXA7	194	8	-5
COPB2	194	25	-12
EHD1	194	12	-6
RANGAP1	194	9	-5
PSMA7	193	6	-4
TPD52	192	6	-4
ERP44	192	7	-5
CAPRIN1	191	13	-9
SSRP1	191	12	-4
PHB2	191	11	-5
ETFA	191	9	-7
RPL3	190	11	-7
CBX3	190	9	-3
FHL2	189	5	-5
HNRNPUL2	189	10	-5
SNRPB	188	3	-1
ACP1	188	6	-5
F3	187	4	-4
OTUB1	187	7	-6
EIF3J	185	6	-5
XRCC5	185	14	-6
LRRFIP1	184	15	-5
RALY	183	11	-7
RCN1	183	8	-5
RPS6	183	9	-5
PCBP1	183	10	-6
DARS	182	8	-4
ELAVL1	181	8	-6
IGF2BP2	181	5	-5
ATXN10	181	8	-5
USO1	181	8	-2
NUP93	181	12	-5
C1QBP	180	4	-4
PSMA6	180	7	-7
RPS19	180	9	-6
DNAJB1	180	6	-3
H1F0	180	6	-4
DYNC1LI2	179	6	-5
RPS14	178	5	-4
SNRNP200	178	19	-7
ACBD3	178	6	-3
PSME2	178	12	-5
ACTL6A	177	6	-4
WARS	177	6	-3
GNAI3	176	14	-5
GPI	176	10	-5
PSMA5	176	6	-5
ERLIN1	175	6	-3
LAMB3	175	11	-5
RPS18	175	8	-6
APEX1	175	12	-6
TPT1	175	5	-3
SLC25A5	174	10	-5
HNRNPH3	173	9	-5
COPB1	173	8	-5
DLST	173	6	-4
RPS3A	172	12	-5
CAD	172	11	-4
RPS8	171	7	-6
LGALS3BP	171	5	-4
OAT	170	4	-3
HDGF	170	8	-6
NME2	170	7	-5
ANXA11	169	6	-5
OLA1	169	8	-4
RPL4	169	13	-6
MDH1	169	10	-6
THBS1	169	13	-5
PTPN1	168	10	-4
HNRNPL	168	13	-8
RPS11	167	11	-6
COPS8	167	3	-2
ABCE1	167	10	-6
UBE2V2	167	6	-3
NFKB2	167	7	-5
RBM4	166	8	-6
SF3A1	166	12	-6
LIMA1	166	11	-7
PML	166	10	-5
RBMX	166	15	-6
RPL23	165	3	-2
DPP3	165	7	-2
TNPO1	165	10	-6
PRDX6	164	12	-5
DDX3X	164	7	-5
G3BP1	163	6	-4
EEA1	163	33	-7
SET	162	9	-6
STAU1	162	7	-4
CALD1	162	11	-5
NUP54	161	6	-2
ACTR2	161	8	-5
FUS	161	8	-4
TXNDC5	160	7	-5
MAPRE1	160	5	-4
MYO1C	160	10	-5
SLC1A5	160	6	-6
SRSF4	160	14	-6
UBQLN2	160	5	-3
CAV1	159	7	-4
SH3GL1	158	8	-5
ABCF1	158	8	-2
ANP32A	158	8	-3
PSMD11	158	13	-6
TALDO1	158	13	-8
DEK	157	9	-4
DNAJB11	157	4	-2
FAM129A	157	7	-3
PSMB2	157	4	-2
NAP1L4	156	5	-5
SSSCA1	156	3	-2
TACSTD2	156	5	-5
CORO1C	156	9	-5
RPRD1B	156	6	-6
RPLP2	156	6	-4
PDS5A	156	8	-4
RAB21	155	10	-4
NSFL1C	155	6	-3
SERPINB1	154	9	-5
CBR1	154	4	-3
HAT1	154	9	-3
TIMM50	153	8	-5
PDAP1	153	4	-2
TKT	153	15	-5
PSMC2	153	11	-3
DUT	152	7	-5
PDCD6IP	151	7	-3
PXN	151	7	-1
PPP1R12A	151	9	-3
RAB2A	151	7	-5
TNFAIP2	151	9	-6
EFTUD2	150	6	-3
SF3B2	150	19	-6
CAPZB	149	9	-6
NTMT1	149	2	-2
HM13	148	3	-2
FAM3C	147	11	-4
RAB11B	147	8	-5
COPG1	146	9	-4
IPO7	146	11	-7
STRAP	146	6	-4
HMGN2	146	7	-5
SEC13	146	3	-3
HSD17B4	145	10	-4
RECQL	145	8	-2
GFPT1	144	6	-4
CNBP	143	7	-4
PDLIM1	143	12	-5
NAMPT	143	4	-2
PPM1G	143	11	-5
DIAPH1	142	19	-6
EIF2S2	142	10	-7
EIF3H	142	7	-3
PHF5A	141	4	-2
YTHDF3	140	9	-4
CDK1	140	8	-5
SMARCA5	140	15	-2
RBBP4	139	5	-3
STMN1	139	11	-8
TMPO	139	6	-6
TMED4	139	5	-3
RPL7	139	12	-5
PSMC5	139	12	-6
HIBADH	139	3	-3
PPP2R1A	138	9	-6
NUP88	138	8	-2
MCM7	137	11	-6
RAD23B	137	10	-5
SRSF3	137	7	-4
POLR2H	137	3	-2
TRIM25	136	7	-4
SPCS2	136	5	-2
TFRC	136	6	-3
TSN	135	3	-2
POLR1C	135	5	-2
ITGA6	134	7	-4
PSMA3	134	9	-5
ST13	134	8	-5
PSMB4	134	2	-2
IFITM2	134	2	-1
IFI16	134	12	-7
TRMT112	133	2	-1
PTCD3	132	3	-1
GRN	132	4	-2
RPL10A	132	6	-4
RAB5C	131	8	-5
XRCC6	131	16	-6
SP100	131	13	-4
SHMT2	131	11	-5
ALCAM	131	5	-3
ICAM1	130	9	-7
SGTA	130	4	-2
NUDC	130	12	-6
USP14	130	6	-2
EIF3F	130	3	-3
C11orf58	129	4	-1
ARHGDIA	129	7	-3
TCEA1	129	10	-7
2019-09-07	129	7	-4
MCM5	129	11	-4
2019-09-02	128	9	-5
RTCB	128	9	-5
GDI2	128	6	-3
TARS	128	12	-5
MSH2	128	8	-4
RPS5	128	12	-6
UQCRC2	128	8	-5
SERPINB4	128	7	-5
FKBP8	127	3	-2
TOMM22	127	3	-3
GART	127	13	-5
AIFM1	127	9	-5
FEN1	126	7	-3
ETFB	126	6	-4
HMOX2	126	8	-5
PARVA	126	5	-3
RPL19	125	7	-2
ACAT1	125	6	-3
WDR5	125	5	-3
TCOF1	124	10	-4
CTSC	124	4	-2
HSPB1	124	7	-7
NANS	124	6	-3
ETF1	124	11	-4
UBXN1	124	8	-4
GRHPR	124	3	-3
SUMF2	123	5	-2
KARS	123	14	-7
TOR1AIP1	123	10	-5
HSD17B10	123	3	-2
RPL5	123	14	-7
LASP1	123	9	-5
TOMM40	123	6	-3
FAM129B	123	11	-5
DDX39B	123	11	-5
CAPNS1	123	5	-3
ROMO1	123	3	-1
YARS	123	13	-7
NAPA	123	5	-3
FAM98B	122	5	-2
UBAP2L	122	9	-5
PSPC1	122	9	-2
PPL	122	24	-3
DCTN1	121	11	-5
CNN2	121	12	-3
M6PR	120	4	-2
DNAJA2	120	5	-3
PRPF19	120	11	-6
QARS	119	6	-3
NAT10	118	6	-4
BAX	118	3	-2
COPE	118	5	-2
ELOC	117	4	-2
ATIC	117	11	-6
EIF6	117	5	-3
DDX21	117	10	-4
NDUFS1	117	10	-2
TM9SF2	117	5	-2
CMPK1	117	3	-3
MTDH	117	9	-4
TMED10	117	5	-4
IL1A	116	2	-1
PUF60	116	10	-1
KIF5B	116	16	-2
CTPS1	116	9	-4
TGM2	116	7	-2
FKBP2	116	3	-2
SNRPF	116	2	-2
CLPP	115	2	-2
APIP	115	5	-4
NOP58	115	5	-3
MAP4	115	25	-5
PSMD4	114	9	-3
CD74	114	5	-3
ERH	114	4	-2
CHP1	114	3	-2
SF3B1	114	13	-4
SNX1	114	5	-3
ANP32E	113	3	-2
PITPNB	113	9	-3
RARS	113	16	-8
PREP	113	2	-2
HMGA1	113	7	-4
RPN1	113	16	-8
ARCN1	112	9	-4
CLIC4	112	11	-5
CELF1	112	3	-2
PRDX3	112	8	-5
CHMP4B	112	6	-4
G6PD	112	5	-2
EPB41L2	111	15	-3
IFI35	111	3	-2
SSR4	111	3	-2
CPD	111	7	-3
CTNNB1	111	6	-3
CHCHD3	110	8	-4
STOM	110	8	-2
ATP6V1G1	109	4	-3
ALB	109	12	-5
NOMO1	109	11	-5
PNP	109	5	-2
MAPK1IP1L	109	1	-1
ELOB	109	2	-1
SNAP23	108	5	-4
SARNP	108	4	-2
SF3A2	108	12	-6
JPT2	108	5	-3
SSB	107	13	-6
COPZ1	107	3	-2
OGFR	107	3	-2
ECI1	106	5	-3
IDH3A	106	9	-3
VASP	106	6	-3
EIF3M	106	6	-4
GNB2	106	8	-4
TARDBP	106	5	-4
MAGEA4	106	7	-4
UGGT1	106	7	-3
LAMC2	105	15	-2
RTRAF	105	6	-1
SDHA	105	7	-4
DSTN	105	8	-4
FH	104	9	-4
NDUFS3	104	3	-2
RPL11	104	6	-4
BRI3BP	104	2	-1
ITGB1	104	12	-3
CSNK2A1	104	4	-2
DYNLT1	104	2	-1
EIF3K	104	3	-3
DCPS	104	2	-1
SRP14	104	3	-2
EIF2A	103	5	-4
RTN4	103	6	-3
GSTK1	103	4	-2
GSPT1	103	6	-3
APOL2	103	9	-4
PDCD5	103	6	-4
CBFB	102	2	-1
MRPS22	102	6	-3
TOP1	102	19	-5
SUPT16H	101	14	-5
PYM1	101	3	-2
LDLR	101	6	-2
AIMP2	100	3	-2
PYGL	100	10	-2
ACTR3	100	8	-4
HADHB	100	8	-6
CLIP1	100	12	-3
MACF1	100	48	-2
ALYREF	100	8	-1
TAP1	99	10	-4
TIMM23B	99	3	-1
PDHX	99	4	-3
SRP72	99	11	-3
SRSF1	99	8	-5
PSMD5	99	4	-1
RPL13	99	9	-4
CALML5	99	3	-3
PSMA4	98	9	-5
RPL24	98	6	-2
FAM120A	98	11	-2
SNRNP70	98	5	-3
NDUFV1	98	6	-4
STT3A	98	8	-3
RUVBL1	98	13	-6
RPL30	98	5	-5
LUC7L2	98	9	-5
RPS28	97	3	-3
SRPRB	97	4	-3
NT5C3A	97	1	-1
ITPA	97	3	-1
ACIN1	97	11	-2
RHOA	97	5	-3
PMPCB	97	6	-3
IDH2	97	4	-3
USMG5	97	2	-1
PSMD3	97	11	-4
CDV3	97	6	-1
ARPC1B	96	7	-2
TJP2	96	16	-3
RCC2	96	7	-2
HARS	96	8	-2
PPP6R3	96	7	-2
MARS	96	9	-3
ABHD10	96	1	-1
SAE1	96	4	-4
ALDH7A1	96	10	-3
HK1	96	10	-4
TMX1	96	4	-3
LAP3	95	2	-2
DYNLL1	95	3	-3
PSMD14	95	8	-2
IGF2R	95	16	-3
LSM2	95	1	-1
CTNND1	95	10	-5
FABP5	95	6	-5
SF3B5	94	4	-1
MTPN	94	3	-3
DDX19B	94	6	-1
RPL9	94	5	-3
ESYT1	94	8	-2
ALDH1B1	94	6	-3
UQCRB	94	3	-3
BID	93	3	-2
EIF3A	93	18	-6
MTAP	93	5	-2
UPF1	93	8	-2
RPL23A	93	4	-4
TSFM	93	4	-1
PARK7	93	6	-4
EIF3I	93	7	-3
BUB3	93	10	-3
CSTF1	93	1	-1
RPA1	92	9	-4
SMS	92	5	-3
1	92	4	-1
CLDN1	92	2	-2
NPM3	92	1	-1
TXN	92	5	-4
ARFGAP1	92	4	-2
RRAS2	91	5	-2
RPS20	91	4	-3
PHGDH	91	5	-2
CCT5	91	14	-6
GIGYF2	90	14	-2
CYB5R3	90	5	-4
PAK2	90	6	-3
U2AF1L5	90	2	-2
ITPR3	90	13	-2
EIF3G	90	3	-2
PTBP1	90	8	-4
DHX15	90	8	-4
NONO	90	19	-5
SLC25A11	89	4	-1
CUL3	89	6	-1
BCAP31	89	9	-6
NUDCD2	89	2	-2
RPS15A	89	10	-3
MT-CO2	89	4	-3
DDX1	89	9	-4
RPN2	89	5	-3
RPS24	89	3	-1
HIST1H1B	89	5	-4
FKBP15	88	10	-2
IER3IP1	88	1	-1
DNAJA1	88	6	-2
NUDT5	88	4	-3
CLNS1A	88	3	-3
ATAD3A	88	11	-4
ECH1	88	5	-4
NDUFS7	88	3	-1
RPL29	88	6	-1
RPL14	87	8	-2
PFDN2	87	2	-2
HSPE1	87	7	-5
CDC37	87	14	-3
SUCLG2	87	9	-3
MXRA7	87	1	-1
TRIM29	87	6	-1
COPS3	87	4	-2
ESD	87	4	-2
STK39	87	3	-3
STK24	86	7	-1
FLOT1	86	10	-2
ARPC4-TTLL3	86	5	-3
EIF4H	86	6	-5
ZMPSTE24	86	6	-2
MRPL37	86	7	-1
AGPS	86	7	-4
PAFAH1B1	86	9	-4
LAD1	86	8	-4
RHOG	85	4	-3
RPS27	85	3	-3
UBR4	85	24	-4
S100A14	85	2	-2
SARS	85	8	-2
RAN	85	7	-4
CPSF6	85	6	-2
SARS2	85	3	-1
RPL13A	84	7	-3
ALDH18A1	84	10	-4
S100A11	84	6	-5
JUP	84	8	-3
GSS	84	4	-2
RBM3	84	2	-2
SOD2	84	8	-4
MRPL12	84	6	-4
SQSTM1	84	3	-2
ATG3	83	3	-1
SF3B6	83	5	-2
SLC25A22	82	5	-2
BZW2	82	11	-1
USP5	82	6	-3
MX1	82	10	-2
RFC3	82	2	-2
PSMD1	82	10	-4
UBE2N	82	4	-3
RPL18	82	7	-4
TFG	82	4	-3
RER1	82	3	-2
MRPL11	81	4	-2
RPL6	81	9	-6
DSG2	81	6	-2
RPS25	81	3	-3
EXOSC4	81	1	-1
DDB1	81	4	-2
THUMPD1	81	5	-1
OXCT1	80	5	-2
CLPB	80	7	-2
CHORDC1	80	6	-1
LSR	80	5	-2
KPNA2	80	5	-3
AIMP1	80	7	-2
PTMS	80	3	-1
PFN2	80	1	-1
SART1	80	7	-1
CS	80	9	-4
NSUN2	79	8	-4
OGDH	79	7	-3
HIST1H2AC	79	4	-3
PRPF4	79	3	-1
PPP2CA	79	6	-3
PDP1	79	2	-1
SNRPG	79	3	-2
SNU13	79	5	-2
RPS17	79	6	-3
SCAMP3	79	1	-1
RAB3GAP2	78	7	-2
POLE3	78	4	-1
PYCARD	78	1	-1
RB1	78	12	-1
NUP155	78	4	-1
AP1G1	78	7	-3
SSR1	78	3	-2
PSMB8	78	4	-2
LSM5	78	1	-1
COPS4	77	7	-3
ACAT2	77	6	-2
NARS	77	6	-1
RPL8	77	5	-4
CHMP6	77	3	-1
ANXA8	77	8	-2
FAM98A	77	4	-1
ESYT2	76	6	-3
SURF4	76	1	-1
RPS26	76	2	-2
ZYX	76	5	-3
KRI1	76	4	-1
SCARB2	76	4	-2
GOLGA2	76	10	-2
LETM1	75	3	-1
PRPS1L1	75	3	-2
SLIRP	75	2	-2
WTAP	75	6	-1
LTA4H	75	4	-2
PSMB7	75	2	-2
ATP1B1	75	4	-1
ADSS	75	7	-2
MTX1	75	2	-1
ALDH3A2	74	7	-2
MPZL1	74	2	-1
UCHL3	74	2	-2
PFDN1	74	4	-2
TXNL1	74	2	-1
SUB1	74	5	-4
RCC1	74	3	-1
CSDE1	74	9	-2
RPL22	74	3	-2
RPL35A	74	13	-4
NLRP2	71	4	-2
WDR61	73	3	-2
RPS9	73	8	-2
RPL18A	73	5	-3
PCNP	73	3	-2
4	73	5	-2
ORMDL3	73	1	-1
P4HA1	73	4	-3
SF3B4	73	2	-1
NPEPPSL1	73	4	-1
RPS21	73	6	-2
HGS	72	9	-2
ERP29	72	5	-4
H2AFY	72	9	-3
FARSB	72	7	-4
ARPC5L	72	3	-1
DKC1	72	3	-2
TIAL1	72	2	-1
NUDCD1	72	4	-1
SUMO1	71	4	-1
RPL17	71	6	-2
EPS8L2	71	7	-1
FARSA	71	13	-3
LONP1	71	9	-3
RPL10	71	7	-2
JPT1	71	2	-1
AP1S1	71	3	-1
RPL34	71	6	-3
SRC	71	6	-3
BAG2	70	5	-2
CAPN2	70	8	-3
TMSB10	70	2	-1
FTH1	70	6	-3
CACYBP	70	8	-3
PPAT	70	5	-1
BZW1	70	8	-3
TES	70	8	-2
DTD1	70	1	-1
BLVRB	70	4	-2
RFC1	70	15	-1
RPL32	70	4	-2
RNPS1	69	4	-2
PABPN1	69	4	-1
RPL26	69	7	-3
COMT	69	1	-1
DAZAP1	69	2	-2
PEA15	69	2	-2
LMAN2	69	3	-2
BCAR1	69	4	-1
DDOST	69	3	-1
ACTR1A	69	9	-5
S100A8	69	3	-1
PRNP	68	1	-1
S100A10	68	1	-1
CAPN1	68	6	-4
ZC3H14	68	11	-1
SRPK1	68	4	-1
MAT2A	68	4	-1
GLS	68	2	-2
NDUFS8	68	2	-1
SF1	68	10	-6
COX5A	68	5	-3
METAP2	68	6	-2
CAB39	68	5	-1
DNM1L	68	5	-1
RPS13	67	5	-2
RPL28	67	10	-4
TMEM87A	67	7	-1
BABAM1	67	4	-1
HACD3	67	2	-1
TP63	67	5	-1
RRM1	67	4	-1
S100A9	67	5	-2
ACACA	67	11	-2
CLINT1	67	4	-2
VPS35	67	9	-3
XPO5	66	8	-2
VAT1	66	7	-2
SLC16A3	66	3	-2
PPA2	66	5	-2
HPRT1	66	1	-1
GNG12	66	2	-2
LCN2	66	3	-3
RCN2	66	1	-1
SNRPB2	66	3	-3
ADRM1	65	2	-2
SMC3	65	17	-2
UAP1	65	5	-1
SUMO2	64	2	-2
SRRM2	65	24	-5
EXOSC7	65	1	-1
RELA	65	4	-1
ASS1	65	7	-2
VKORC1	65	3	-1
HP1BP3	65	8	-2
FAH	65	4	-1
TXNRD1	65	4	-1
GPS1	65	6	-3
CHCHD2	65	4	-2
ECHS1	65	4	-3
COX7A2L	65	1	-1
RBM8A	64	3	-2
SPCS3	64	1	-1
TJAP1	64	6	-1
TOMM70	64	4	-2
TWF1	64	4	-1
NAA50	64	3	-2
PSMC6	64	12	-4
EPS15L1	64	7	-2
PRRC2C	64	15	-2
NDUFB4	63	1	-1
NCEH1	63	5	-1
EIF2AK2	63	5	-2
SF3A3	63	13	-4
GTF2F2	63	4	-1
RRP15	63	2	-1
COX4I1	63	6	-3
NUDT21	63	2	-1
PON2	63	1	-1
SOD1	62	4	-2
COX7A2	62	2	-1
RAB18	62	2	-1
RBM39	62	10	-3
EIF3D	62	11	-4
ADPGK	62	2	-1
PRKRA	62	1	-1
EPHA2	62	5	-2
IARS2	62	1	-1
DDX46	62	9	-1
TPP2	62	2	-1
PMM2	62	5	-2
CSTF2	61	5	-2
MT-ND3	61	1	-1
APOA1	61	3	-1
C7orf50	61	3	-2
PTGES2	61	8	-4
TRIM44	61	2	-1
CNDP2	61	8	-4
PSAP	61	7	-2
DLGAP4	61	5	-1
MRRF	61	5	-2
WFDC2	60	1	-1
VTA1	60	4	-1
WDR43	60	7	-1
ARL2-SNX15	60	3	-1
NMT1	60	6	-2
CLTA	60	6	-2
ERAP2	60	3	-1
TMEM33	59	5	-2
SEC23A	60	3	-2
PCMT1	60	3	-2
GCSH	60	3	-1
1	59	6	-1
IMPDH2	59	9	-2
SNRPD3	59	3	-1
GORASP2	59	1	-1
EDF1	59	4	-2
BCAS2	59	3	-1
PVR	59	4	-1
MAGOHB	59	6	-2
2019-09-11	59	4	-2
EML4	58	6	-2
EIF1B	58	4	-2
PSMB9	57	3	-2
DHFR	58	3	-1
INF2	58	6	-1
HMGN1	58	2	-1
TBL2	58	7	-1
FXR1	58	4	-1
MTA2	58	5	-3
GPD2	58	9	-3
HSDL2	58	8	-1
PLOD2	58	5	-2
PURB	58	5	-2
BAG6	58	7	-2
TOP2B	58	19	-1
NDUFS6	58	2	-1
WDHD1	58	12	-1
NUP205	58	9	-1
SERPINB6	57	4	-1
SDC4	57	1	-1
2019-09-08	57	1	-1
PLOD3	57	4	-2
SNRPD2	57	8	-4
ELOVL1	57	1	-1
WDR36	57	6	-2
HDGFL2	57	8	-1
CLUH	57	8	-1
AGFG1	57	2	-2
LSM12	56	4	-3
LGMN	56	3	-1
MPDU1	56	5	-2
DECR1	56	3	-1
BCL10	56	5	-2
LARS	56	13	-3
EIF4E	56	4	-3
ARPC3	56	3	-1
NUCB2	56	4	-1
UBE2K	56	7	-3
ECSIT	56	2	-1
DAP3	56	5	-2
HDAC1	56	9	-3
AP2B1	56	5	-1
TNS3	56	3	-1
CTSB	56	7	-2
PSMB10	55	1	-1
PKP2	55	7	-1
EXOSC1	55	3	-2
ACAD9	55	2	-2
HK2	55	6	-3
PTPN2	55	4	-1
MOV10	55	3	-2
TRMT10C	55	3	-2
CLTB	55	7	-3
LRRC47	55	5	-1
TXNDC17	55	1	-1
SRP9	54	1	-1
CAMK2D	54	4	-1
REEP5	54	4	-2
PHPT1	54	1	-1
AHSG	54	1	-1
GARS	54	6	-3
SCRN1	54	2	-1
MRPS36	54	1	-1
SAP18	54	7	-2
SSR3	54	2	-1
SUGT1	54	3	-2
HSPBP1	54	4	-2
PSMB1	53	6	-4
RALA	53	4	-1
BAIAP2L1	53	4	-1
TBCA	53	6	-1
PPT1	53	1	-1
SFT2D2	53	1	-1
AACS	53	2	-1
DNAJC9	53	3	-2
NOLC1	53	9	-3
BCAM	53	1	-1
KPNA1	53	5	-2
RPL36	53	4	-1
P4HA2	53	1	-1
ERAP1	53	6	-1
CORO1B	53	8	-3
BST2	53	1	-1
MAPK1	52	7	-2
CHTOP	52	9	-1
NUP214	52	9	-1
CASP1	52	10	-3
XAB2	52	5	-1
GTF2F1	52	5	-1
IKBIP	52	5	-1
SERPINB5	52	5	-1
CAST	52	9	-3
RAD50	52	24	-1
STX7	52	1	-1
ADH5	51	3	-1
PGM1	51	2	-1
TMED7-TICAM2	51	2	-2
TGOLN2	51	7	-2
ATP5H	51	7	-4
NASP	51	6	-3
MRPL49	51	3	-1
NAA10	51	2	-2
SUCLA2	51	3	-1
ADSL	50	4	-2
ATP5O	50	4	-2
SRI	50	4	-1
MYO1B	50	12	-3
NCAPG	50	6	-1
CASP14	50	4	-1
GCN1	50	21	-3
NDUFS2	50	6	-1
S100A16	50	2	-2
CDC5L	50	6	-1
DRG1	50	3	-1
NT5E	49	4	-2
ARHGDIB	50	1	-1
MYBBP1A	50	4	-1
SMC4	50	18	-3
MKKS	50	2	-1
NUP50	50	3	-2
S100A6	50	4	-3
COPS5	50	5	-1
ARPC2	50	5	-2
IFIT3	50	3	-1
TSTA3	50	1	-1
GNPNAT1	49	2	-2
SRSF11	49	1	-1
PICALM	49	8	-2
TMEM245	49	3	-1
PDLIM5	49	4	-3
ABCD3	49	4	-1
NOC2L	49	2	-1
PPP2R5C	49	4	-1
POLD3	49	6	-1
SNRPE	49	1	-1
KHDRBS1	49	6	-1
SLC30A7	49	2	-1
SDF4	49	5	-1
UFD1	49	3	-1
PFDN6	49	7	-1
ZC3H15	49	7	-1
RBM15	49	6	-1
NDUFA13	49	2	-1
FAM162A	49	2	-2
ERGIC3	49	6	-2
NAA15	49	11	-3
PLOD1	48	6	-1
RFC2	48	6	-2
SSU72	48	1	-1
MRPL53	48	1	-1
SLK	48	14	-2
S100A2	48	3	-1
EIF4G2	48	11	-2
BAIAP2	48	4	-1
BAG3	48	2	-1
ATP6V0D1	48	4	-1
HMGA2	48	4	-2
MINOS1-NBL1	48	3	-1
GOLM1	48	10	-1
THRAP3	48	13	-3
PSMA1	48	9	-4
FAF2	48	5	-2
HADH	48	3	-1
SLC25A13	48	3	-1
GATAD2A	48	4	-1
NUP35	48	2	-1
ATP5F1D	47	2	-1
DR1	47	2	-1
DEFA1	47	1	-1
SNX5	47	4	-2
LCLAT1	47	2	-1
DCD	47	1	-1
4	47	5	-2
APOO	47	4	-1
RPA3	47	1	-1
RPL35	47	1	-1
PC	47	5	-2
MRPS23	47	4	-1
OCIAD2	47	5	-4
LAMP1	47	2	-1
CPVL	47	3	-1
PLP2	47	1	-1
DYNLRB2	47	3	-2
ARHGAP1	47	4	-2
DAD1	47	3	-1
RNF114	47	3	-1
FAM91A1	46	6	-1
UBE3A	46	4	-1
IDH1	46	4	-2
PQBP1	46	1	-1
NMI	46	4	-1
TRIR	46	2	-1
FKBP3	46	6	-3
PBDC1	46	6	-1
RAP1B	46	2	-1
IVD	45	4	-1
MRPS21	45	3	-1
RANBP1	45	6	-2
GOSR1	45	3	-1
GGH	45	1	-1
NOSIP	45	1	-1
EIF3E	45	7	-3
GSDME	45	2	-1
ZNF638	45	13	-1
GLRX3	45	5	-2
GYG1	45	2	-1
GLG1	45	9	-2
TSPAN31	45	1	-1
RANBP3	45	3	-1
USP7	45	9	-1
SNRPA1	45	4	-2
SEC11A	44	3	-1
SAAL1	44	2	-1
DNASE2	44	2	-1
BTF3	44	6	-3
SELENOI	44	1	-1
ATP6V1E1	44	9	-2
SMC2	44	15	-2
GTF2I	44	13	-3
SPATS2L	44	7	-1
TRAJ56	44	3	-1
RAB32	44	4	-1
GPN1	43	3	-1
SCP2	43	4	-1
SAR1A	43	5	-2
AK1	43	6	-3
RPA2	43	4	-1
TMCO1	43	2	-1
LRBA	43	11	-1
GLO1	43	4	-2
PIP4P1	43	2	-1
BANF1	43	4	-1
SRRT	43	7	-4
QSOX2	43	3	-1
SEC61B	43	2	-2
DHX36	42	6	-1
PPP5C	42	3	-1
CPNE1	41	6	-3
RPS16	42	5	-2
ADAM9	42	3	-1
ATXN2L	42	12	-3
BCLAF1	42	8	-1
CARS	42	5	-1
TIMM13	42	2	-1
LIN7C	42	5	-1
C15orf48	42	2	-2
TECR	38	4	-2
RPAP3	42	4	-1
TRIP10	42	4	-1
DNTTIP2	42	7	-1
CALU	42	7	-3
NUCB1	42	9	-3
TRA2B	42	8	-3
FAM49B	41	2	-1
TMEM258	41	1	-1
CARM1	41	2	-1
SPAG9	41	10	-1
PSMB5	41	2	-2
PTGES3	41	4	-2
1	41	2	-1
DNAJC5	41	3	-1
LARP1	41	10	-2
AKR1A1	41	2	-1
RBM14	41	6	-2
G3BP2	41	4	-2
API5	41	6	-3
KCTD12	41	1	-1
GNG5	41	1	-1
EIF4EBP2	41	1	-1
CSNK2B	41	4	-1
COLGALT1	40	7	-2
MDC1	40	5	-1
PPP6C	40	3	-1
OTUD4	40	6	-1
LMAN1	40	6	-2
MAP2K1	40	4	-1
CPNE3	40	4	-1
MRPL48	40	2	-1
LGALS1	39	3	-2
MIF	40	1	-1
MRPS2	40	2	-1
SAFB	40	10	-2
AP1B1	40	8	-1
RBMS2	40	2	-2
CRK	40	2	-1
PCID2	40	2	-1
EHBP1L1	40	6	-1
LAMA3	39	15	-1
SRSF9	39	5	-2
LANCL2	39	6	-1
CWC15	39	4	-2
TMSB4X	39	3	-2
MRPS9	39	2	-1
PSMB6	39	2	-1
VBP1	39	8	-2
AFG3L2	39	8	-1
FLOT2	38	3	-1
ME1	38	7	-1
CCDC58	38	3	-1
SIPA1	38	6	-2
WDR18	38	4	-1
HMGB2	38	9	-2
PAFAH1B3	38	2	-1
MACROD1	38	4	-1
TOR1AIP2	38	3	-1
OAS3	38	3	-1
SEC16A	38	7	-1
RGS10	38	3	-1
RPL36AL	38	3	-2
NDUFA5	38	2	-2
USP9X	37	12	-1
RUFY1	37	11	-1
ASNA1	37	1	-1
ATPIF1	37	3	-2
CD2AP	37	3	-1
CNOT10	37	4	-1
XRN2	37	7	-1
NDUFB10	37	2	-2
SNF8	37	1	-1
ATP2B2	37	10	-1
EMC2	37	5	-1
NIPSNAP1	37	1	-1
SURF1	37	3	-1
MBOAT7	37	2	-1
MAP2K3	36	4	-1
BABAM2	36	3	-1
GLOD4	36	3	-1
SLIRP	36	3	-1
TBCB	36	2	-1
SGSM2	36	7	-1
LAMTOR2	36	1	-1
SPECC1	36	5	-1
CHD4	36	14	-1
UBA6	36	6	-1
PMPCA	36	5	-1
ATP5EP2	36	2	-2
LSM3	36	3	-2
OPA1	36	8	-1
TMOD3	36	6	-1
TMEM109	36	3	-1
EIF5B	36	7	-2
DNAJC8	36	4	-1
DNM2	36	7	-2
SLC25A1	36	5	-1
MAIP1	35	1	-1
LRRC59	35	8	-2
TTC37	35	6	-1
CSTB	35	3	-1
COX6B1	35	4	-2
POLDIP3	35	6	-1
RBMS3	35	4	-1
UBE2L3	35	3	-2
PPP1R18	35	4	-1
RNF126	35	1	-1
PPP3CA	35	8	-1
DNAJB6	35	2	-1
RAP1GDS1	35	3	-1
KPNA3	35	3	-1
SLC2A1	35	3	-1
SLC33A1	35	3	-1
PGM2	35	10	-1
GATD3A	35	4	-1
FAF1	35	3	-1
ATP5F1C	35	2	-1
HCCS	35	4	-1
APRT	35	5	-1
NPC2	35	3	-1
RPL27	35	3	-1
ATP5MG	35	1	-1
PPP2R2A	35	2	-1
PSMG1	35	2	-1
GAPVD1	35	7	-2
CTSA	34	2	-1
SEC62	34	6	-2
MRE11	34	6	-2
H1FX	34	1	-1
DCBLD2	34	3	-1
ACADM	34	6	-1
RTN3	34	6	-2
ITGA3	34	3	-1
HINT1	34	1	-1
COPS6	34	1	-1
EVPL	34	21	-1
SEC24C	34	5	-1
PSMB3	34	4	-1
PALLD	34	10	-1
RYR3	34	2	-1
PSMD9	34	2	-1
SRPRA	34	6	-1
USP15	34	4	-1
CHMP1A	34	4	-1
IDH3B	34	3	-1
GRPEL1	33	4	-1
HIGD1A	33	2	-1
PTPA	33	2	-1
PTPN12	33	4	-1
EXOC4	33	5	-1
NEDD8-MDP1	33	3	-1
NQO1	33	6	-1
NCKAP1	33	10	-1
UCK2	33	1	-1
SRSF10	33	6	-1
CHERP	33	8	-1
GPR107	33	2	-1
RPL27A	33	1	-1
NUP153	33	9	-1
VPS26A	32	3	-1
DRAP1	32	2	-1
EIF1AX	32	3	-2
PTGR1	32	4	-1
GOLIM4	32	6	-1
CCNK	32	2	-1
TJP1	32	6	-1
PGAM5	32	2	-1
CTSH	32	1	-1
4	32	2	-1
LYPLAL1	32	2	-1
ECPAS	32	10	-2
SPOUT1	32	4	-1
FOSL1	32	3	-1
FRYL	32	5	-1
LSM4	32	5	-1
NCBP1	32	6	-1
B2M	32	3	-2
CUL1	32	4	-2
TOMM20	31	1	-1
SNX6	31	4	-1
COG2	31	5	-1
ATAD1	31	3	-1
ALDH9A1	31	6	-1
RMDN1	31	3	-1
MFAP1	31	4	-1
RPS6KA5	31	6	-1
RPS7	31	3	-1
H3F3B	31	6	-1
ENAH	31	5	-2
LSS	31	3	-1
SRP54	31	8	-1
MLKL	31	2	-1
SH3GLB2	31	4	-1
PPME1	31	4	-2
PSIP1	31	8	-1
FDPS	31	2	-2
NDUFAF4	31	5	-1
KPNA4	30	4	-1
POR	30	3	-1
PSMG2	30	4	-1
VAMP8	30	3	-1
SLC35B2	30	3	-1
PSMD7	30	5	-1
ZNF585B	30	1	-1
SAMHD1	30	3	-1
PRPF6	30	8	-1
LYN	30	4	-1
CIRBP	30	2	-1
UBL5	30	4	-1
SUCLG1	30	3	-1
SLC35A4	30	1	-1
WAPL	29	3	-1
PFDN5	29	4	-1
AXL	29	2	-1
PAFAH1B2	29	3	-1
CYBA	29	2	-1
DARS2	29	3	-1
GOT1	29	4	-1
RANBP10	29	3	-1
SNRNP40	29	3	-1
METAP1	29	3	-2
PPP4R3A	29	6	-1
CIAPIN1	28	5	-1
STXBP2	28	4	-1
ELP1	28	1	-1
MANF	28	3	-1
PPFIA1	28	14	-1
PPP3CC	28	2	-1
CCS	28	2	-1
PSMD6	28	3	-1
UPK3BL1	28	2	-1
UCHL5	28	1	-1
SMC1A	28	22	-1
ATG16L2	28	3	-1
SBDS	28	2	-1
WBP11	28	7	-1
RPL37A	28	7	-1
ASCC1	28	6	-1
COG1	28	3	-1
PSMA2	27	4	-1
RALB	27	2	-1
SWAP70	27	7	-1
CD9	27	2	-1
BOLA2-SMG1P6	27	4	-1
SEC61A1	27	5	-1
DPM3	27	2	-1
PEF1	27	4	-1
NSF	27	5	-1
ARFIP2	27	1	-1
NDUFA9	27	2	-1
TNKS1BP1	27	11	-1
MBNL1	27	7	-1
FLII	27	8	-2
NOP2	27	8	-1
SPINT2	27	5	-1
ATP6V1B2	27	3	-1
CIAO1	27	1	-1
AP2A1	27	7	-2
EEF1E1	27	8	-1
PSTPIP2	26	2	-1
LMF2	26	3	-1
TP53BP1	26	6	-1
UBAP2	26	3	-1
TAP2	26	4	-2
DDX42	26	8	-1
SORD	26	4	-2
RPS10	26	6	-1
TMA7	26	2	-1
NCBP2	26	6	-1
CPNE1	26	3	-1
UPP1	26	5	-1
CSTF3	26	10	-1
TMEM106B	26	1	-1
ATP6V1A	26	5	-1
FIS1	26	1	-1
HEBP1	26	2	-1
MTREX	26	6	-1
SCAMP2	26	1	-1
PPP1R14B	26	1	-1
PPP1R13L	25	3	-1
RBX1	25	2	-1
MRPL46	25	3	-2
ABI3	25	4	-1
ABCF2	25	5	-2
NDUFAB1	25	2	-2
UBXN4	25	5	-1
TAPBP	25	3	-1
SPTLC1	25	3	-1
NCLN	25	3	-2
AK3	25	2	-1
DTYMK	24	5	-1
LAMP2	24	3	-1
VTI1B	24	2	-1
SEC23IP	24	4	-1
C12orf57	24	1	-1
TMED2	24	3	-1
GPRC5A	24	2	-1
TROVE2	24	5	-1
ACOT9	24	4	-1
NOP56	24	4	-2
COL5A1-AS1	24	1	-1
TIMM44	24	7	-1
PACS1	24	4	-1
COTL1	24	6	-1
POLR2C	24	4	-1
NLRP3	24	5	-1
MUC15	24	2	-1
NFKB1	24	6	-1
NUP37	24	3	-1
CLP1	24	5	-1
UBE2Z	24	1	-1
ADIRF	24	1	-1
MGEA5	23	2	-1
CYFIP1	23	8	-1
GRWD1	23	3	-1
MXRA7	23	1	-1
PEX14	23	3	-1
PRKAR1A	23	3	-1
FCHSD2	23	4	-1
DPP9	23	5	-1
SLC16A1	23	4	-1
SLC9A3R1	23	3	-1
THOP1	23	5	-1
FSIP1	23	8	-1
RPL15	23	4	-1
RPS23	23	3	-1
APMAP	23	2	-1
RAD21	23	3	-1
CUX1	22	11	-1
TSR2	22	1	-1
SLC38A1	22	2	-1
CES1	22	2	-1
ATP5J	22	2	-2
GGCT	22	3	-1
CHMP5	22	4	-1
SLC45A2	22	5	-1
TTF2	22	8	-1
BICD2	21	11	-1
PRKAR2A	21	3	-1
SSPN	21	2	-1
STRN3	21	6	-1
DDX6	21	5	-1
SUPT5H	21	4	-1
UQCRFS1P1	21	4	-1
NPLOC4	20	6	-1
CYP51A1	20	1	-1
NBR1	20	3	-1
RBM12	20	6	-1
REPS2	20	4	-1
RTF2	20	1	-1
NCSTN	20	2	-1
QTRT1	20	5	-1
SEC31A	20	6	-2
NFIB	19	3	-1
GALNT2	19	8	-1
COMMD9	19	2	-1
CNOT1	19	6	-1
C3	19	12	-1
PLAA	19	4	-1
PLS3	19	4	-1
F11R	19	7	-1
SMARCA4	19	8	-1
UQCR10	18	2	-1
TTLL12	18	4	-1
CRKL	18	4	-1
SLC25A24	18	7	-1
YIPF6	18	1	-1
PCYT2	18	3	-1
EIF5	18	4	-2
QDPR	17	2	-1
HEXA	17	3	-1
RPL38	16	1	-1
2019-09-10	16	4	-1
NUPL2	16	3	-1
JAGN1	16	2	-1
PIGK	15	2	-1
NDUFB11	15	2	-1
SMC4	15	2	-1
ARL8B	14	1	-1

## Sheet: 1st  RNA-
	Score	Sequences
MYH9	1850	85
HSPA8	1066	27
GSTP1	1022	6
ACTB	1014	19
AHNAK	867	60
RPS27A	853	8
TUBB4B	832	17
PLEC	798	86
ALDOA	789	20
PKM	784	23
HSP90AB1	775	33
DSP	758	86
FLNA	752	39
HSPD1	736	24
HSPA9	716	26
SFN	708	20
ACTN4	707	26
JUP	614	19
GAPDH	600	13
RNH1	593	16
EEF2	588	28
VCP	587	21
ENO1	577	17
ATP5F1B	558	13
ANXA1	552	15
MYL6	538	8
ANXA2	519	22
ATP1A1	514	18
PDIA4	498	17
CLTC	492	18
HIST1H2BO	463	9
TUBA1C	455	17
EEF1A1P5	420	16
HNRNPU	410	24
PDIA3	408	15
HNRNPA1	401	10
HNRNPM	395	28
ATP5F1A	391	18
EIF4A1	380	13
EGFR	364	12
HLA-A	348	9
TPM3	356	22
EEF1G	354	14
FASN	352	19
RPSA	350	7
PGK1	349	13
CALM1	340	6
RPS8	336	6
PTMA	328	7
EZR	319	22
HNRNPH1	315	10
STIP1	313	16
EEF1D	309	8
NCL	308	17
CFL1	308	13
PPIA	303	8
RPS4X	290	12
CAP1	283	9
NUMA1	280	30
HNRNPD	276	7
PEBP1	268	2
MARCKS	268	5
EIF4B	267	8
TCP1	265	8
PKP1	264	13
FUBP1	253	11
HNRNPC	253	12
P4HB	251	22
HIST1H1E	247	9
CALR	246	11
OTUB1	242	5
IQGAP1	238	29
DDX17	236	12
NACA	235	7
VDAC1	233	3
HNRNPK	233	12
EFHD2	233	7
MDH2	229	9
CD44	226	6
RPL5	225	13
CANX	222	9
PRKDC	222	25
F3	221	3
PRMT1	221	7
PPIB	221	8
ATP2A2	216	13
PGAM1	215	7
AKAP12	214	14
RPL23	213	4
HSPA4	212	16
NME1	209	4
GPI	208	7
DCTN2	208	6
RPL12	208	6
RPS6	207	5
CLIC1	206	8
HIST1H4A	206	5
LDHA	205	11
ALB	202	9
RPL18	198	13
TPI1	196	8
YBX1	193	9
CTSD	191	5
PSMA5	190	3
H1F0	190	7
AHCY	189	12
CCT2	186	9
CCT6A	184	7
PA2G4	183	13
HADHA	182	5
C1QBP	182	5
RPLP2	180	5
2019-09-09	179	7
DBNL	179	5
VCL	178	20
PHF5A	175	5
RPS14	175	4
PRDX1	175	9
CTTN	174	19
ICAM1	172	8
RPS3A	171	10
EIF2S1	170	6
DSG4	170	5
G3BP1	170	1
RPL19	169	3
XRCC5	169	7
ETFA	168	5
TKT	168	10
ILF3	168	8
SERBP1	166	8
GANAB	165	9
CCT8	164	13
CAV1	164	6
LRPPRC	163	12
MT2A	162	3
PIGR	161	6
EIF2S3	159	9
RPL18A	159	6
RAB1B	159	6
PCBP1	158	7
SRSF2	158	6
RPL7A	158	13
TRIM28	157	6
RACK1	155	10
PDIA6	155	6
PSMA7	154	5
PABPC1	154	14
SND1	153	15
SF3B5	152	2
ERLIN1	152	3
EPRS	152	20
DUT	150	4
TPD52L2	150	6
GDI2	149	8
TRIM29	149	5
RPS11	148	10
RPL4	147	15
PFN1	145	6
MVP	145	10
STRAP	145	3
ERP44	144	4
PRPF19	144	3
SARS	144	5
RPS12	144	6
PRKCSH	144	11
EIF3L	143	5
FEN1	143	2
CAT	142	5
HMOX2	141	3
FSCN1	141	9
FABP5	140	4
RUVBL2	138	9
LAP3	138	7
PCNA	138	6
RPS19	137	9
CNBP	136	3
MT-CO2	136	3
RHOA	135	4
CKAP4	135	10
NPM1	135	10
ASPH	134	5
HIST3H2A	134	1
DYNC1H1	134	33
RAB5C	134	5
ITGA6	133	6
DHX9	133	9
CTNNA1	132	9
RANBP2	132	13
SLC3A2	131	7
RCN1	131	5
RPL11	131	4
HNRNPH3	130	6
CBX3	129	5
SHMT2	128	7
PRDX3	127	7
PHB2	126	9
GOT2	126	7
APEX1	126	3
TOMM22	125	2
FLG	125	16
CCT4	124	8
VDAC2	124	3
CAPRIN1	122	8
COPE	122	1
COPB2	122	10
KTN1	122	23
ACO2	121	2
EEF1B2	121	5
LRRC15	120	6
LASP1	120	7
XPO1	119	6
EIF3B	118	10
TXNDC5	118	6
HSD17B4	117	6
RPS3	117	13
HIST1H1B	117	4
ARPC1B	117	3
HMGA1	116	3
SSR3	116	1
HSPB1	115	6
PGD	115	8
HDGF	114	10
ERO1A	113	6
PPA2	113	4
RPLP0P6	112	10
DSTN	112	5
COX5A	111	5
EIF3F	111	3
SLC7A5	110	4
HDLBP	110	12
RPL8	109	5
IPO5	109	8
SPCS2	108	1
CALML5	108	2
RAN	108	6
MYL12A	108	6
COPA	107	7
CLIC4	107	6
ANP32B	107	3
SPTAN1	106	22
SET	105	5
DYNLL1	105	4
EIF4A3	104	6
UQCRC2	104	2
PRDX6	104	6
NAP1L4	104	4
SDHA	104	3
UCHL3	103	4
RBBP4	103	4
SFPQ	103	9
SUMF2	103	2
CCT7	103	12
DARS	103	4
TGM3	102	9
PARK7	102	6
RBM8A	102	4
ST13P4	102	3
SFXN1	102	2
EIF6	101	3
EIF2S2	100	6
RPS2	99	9
RPS9	99	6
ELOC	99	2
BID	99	3
RBM4	98	2
TFRC	98	3
HNRNPL	98	8
DYNC1I2	98	3
CTH	98	5
SOD1	98	3
AP1S1	97	3
RAB21	97	4
BASP1	97	6
SRPRB	97	2
PDLIM1	96	7
2019-09-07	96	6
GSDMA	96	3
IER3IP1	96	1
PRDX5	95	2
DYNC1LI2	95	2
RPS18	95	2
EIF5A	94	9
MATR3	94	9
CAPZA1	94	5
ATP5F1D	94	3
EPB41L2	93	7
PLIN3	93	4
FKBP4	93	7
KPNB1	93	10
ACP1	93	3
RPS17	92	7
SSBP1	92	4
DLD	92	5
USO1	92	6
LRRFIP1	92	7
RAB2A	92	4
UBA1	91	8
EIF3I	91	4
P4HA1	91	3
RPN2	90	5
ACTR3	90	2
MAPRE1	90	5
HMGN2	90	3
BAG3	90	2
RPS5	90	10
RPL13	90	9
SOD2	90	7
IGF2BP2	90	1
CTNNB1	89	5
CD59	89	4
HRNR	89	3
CHCHD3	88	6
PSMD13	88	6
LCN2	88	2
PSME1	88	6
IFITM2	87	1
ORMDL1	86	1
PDCD6IP	86	6
ACAT1	86	2
ARF1	86	5
PKP3	86	11
RPS28	86	3
TMED9	86	3
ERH	85	5
YTHDF1	85	5
TUFM	84	5
ATP5PB	84	3
ATXN10	84	2
SNRPF	84	2
RPS27	83	3
TAGLN2	83	4
MYO6	83	7
PNP	82	4
RAB7A	82	3
SNRNP70	82	5
RPL3	81	8
TACSTD2	81	3
RPL32	81	2
ZC3HAV1	81	6
CORO1C	81	4
FH	81	3
SRSF4	80	10
GMPS	80	9
BUB3	80	5
STMN1	80	5
RPL7	80	10
RPL14	80	4
CCT3	80	9
EIF4G1	80	10
PFDN2	79	2
2019-09-02	79	3
SSB	79	9
PSMC5	79	5
RPS21	79	7
MANF	78	6
CHCHD2P9	78	3
SRSF1	78	7
RARS	77	6
PAK2	77	4
CAPNS1	77	4
EMD	77	3
FKBP1A	76	2
SERPINH1	76	3
ABCE1	76	5
SRP14	76	2
4	76	4
PPP1R12A	75	5
ECI1	75	2
ALDH1A1	75	4
PPP2CA	75	4
TWF1	75	2
TXNL1	75	1
SLC1A5	75	4
RPL24	75	3
COX7A2	75	2
S100A8	75	2
MCM6	74	5
PSMA3	74	6
S100A11	74	3
XRCC6	74	10
CALU	74	5
PSMD2	73	5
SELENBP1	73	3
TMEM189-UBE2V1	73	3
ALYREF	72	4
SNRPD3	72	3
SF3B4	72	3
SLC25A11	72	3
RPL28	72	9
GOLGA2	72	7
SF3A2	72	8
UQCRC1	71	4
ANXA11	71	3
DDX39A	71	7
HSPE1	71	6
EHD1	71	5
S100A7A	71	1
PVR	70	2
RTRAF	70	2
RRBP1	70	28
TAF15	70	4
ERP29	69	3
GNB1	70	5
RPL10	70	5
SCPEP1	70	1
GLUD2	69	7
DNAJA1	68	2
TBCA	68	4
EIF3M	67	4
ARCN1	67	6
PPIF	67	2
BSG	66	3
TPR	66	21
RPL22	66	3
BANF1	66	3
FAM120A	65	5
APOL2	65	7
MTAP	65	2
SYNCRIP	65	4
ANXA5	65	3
TIAL1	65	3
PPL	65	19
TXN	65	3
SRRM2	64	15
SSSCA1	64	2
PICALM	64	2
RPS25	64	4
RBMX	64	6
SRSF3	64	5
CDK1	64	5
PRDX4	64	5
RPL29	64	4
H1FX	63	2
MTPN	63	2
RAD23B	63	7
TMED10	63	2
RPL23A	63	5
ANXA7	63	2
CCT5	63	10
CYB5R3	63	2
SRP68	63	5
SF3B3	63	5
CDC37	62	5
MAPK1IP1L	62	1
EIF3H	62	5
NANS	62	4
FAM3C	62	5
AHSG	62	3
SQOR	62	6
ATP6V1G1	62	3
SNRPD2	61	3
TMA7	61	2
GIGYF2	61	11
HACD3	61	3
EIF2B2	61	4
PSMB9	61	1
RPS24	61	2
HNRNPR	60	6
S100A14	60	3
1	60	3
MARCKSL1	60	1
PTPN1	59	2
U2AF1L5	59	3
IMPDH2	59	2
PFDN6	59	5
GSPT1	59	4
FKBP8	58	2
H2AFY	58	2
PDCD5	58	4
RPS26	58	1
TRAJ56	58	3
RCN2	58	2
SEC23B	58	5
CSTA	58	1
IL1A	58	2
ALCAM	58	3
SLC25A5	57	8
MAT2A	57	4
4	57	2
TRIP11	57	23
STT3A	57	4
SERPINB4	57	6
PREP	56	2
IDH3A	56	4
BCAP31	56	4
HSD17B10	56	1
CMPK1	56	4
PSMC2	56	3
RELA	56	2
PAFAH1B1	56	3
NSFL1C	56	2
HMGN1	56	3
BST2	55	3
HAT1	55	3
PFKP	55	5
PPA1	55	2
MARS	54	7
CAVIN1	55	6
RPL17-C18orf32	55	8
CTSC	55	2
TNKS1BP1	55	4
EPCAM	54	5
CAD	54	8
LIMA1	54	8
EIF4E	54	4
ACADVL	54	6
S100A9	54	1
TFG	54	4
HIBADH	53	1
DAD1	53	3
TMX1	53	2
PIP	53	3
FHL2	53	2
TOR1AIP1	52	4
VAMP3	52	3
AARS	52	2
RPL30	50	6
DCD	52	3
DUSP14	52	6
SLIRP	52	4
SPATS2L	51	6
PLP2	51	1
NAA50	51	2
HDAC2	51	3
CNN2	51	7
NMT1	51	3
UBE2N	51	3
DDX1	51	4
OLA1	50	3
CSNK1E	50	4
EPS8L2	50	11
VAPB	50	4
SGTA	50	2
ECH1	50	2
IFI16	50	7
RPN1	49	7
MAPK1	49	5
GORASP2	49	1
RPL9	49	3
KBTBD3	49	2
RUVBL1	49	6
ARHGDIA	49	4
EIF3CL	49	6
SEC22B	49	3
DYNLRB1	49	2
RNPS1	49	3
EHD4	49	4
RTN4	49	4
SPDL1	49	8
MYO1B	49	11
HMGA2	48	2
MCM2	48	5
PSMB3	48	4
NUP93	45	8
PSMA1	48	4
SF3A1	48	6
IDH2	48	4
PAICS	48	5
RPL34	48	3
SUB1	48	2
TXNDC17	48	1
ADRM1	47	5
PHGDH	47	9
RRAS2	47	2
ACLY	47	8
PSAT1	47	4
SEC13	47	1
CS	47	6
SERF2	47	2
RPS10	47	6
TOP1	47	11
COPS8	46	2
RAB11A	46	5
UBQLN1	46	4
PPP2R1A	46	6
ELAVL1	46	4
CLTA	46	6
HCLS1	46	3
HMGB1	46	9
RPL13A	45	6
RCC1	45	2
GNAI3	45	5
NPC2	45	3
TUBB6	45	3
SNRPB2	45	1
PTGES3	45	4
STOML2	45	3
SLC16A3	45	2
DLST	44	2
CTSB	44	5
RBX1	44	3
TLN1	44	15
RPL27A	44	1
CBR1	44	3
H2AFJ	44	2
EFNB2	44	3
COPB1	44	4
RPL36AL	44	3
CASP14	44	4
GRN	44	1
STK26	43	3
CDC42	43	3
GARS	43	5
B2M	43	4
COLGALT1	43	3
HMGB2	43	9
GJA1	43	2
TMSB10	42	1
VSIG8	42	2
CSTF3	42	4
PTMS	42	1
PSME2	42	4
RPS13	42	6
HINT1	42	1
PSMA2	42	1
CAPZB	42	4
PFDN1	42	2
SUPT16H	41	8
ALDH1A3	41	4
GRIPAP1	41	2
RANBP1	41	6
PCMT1	41	1
MPDU1	41	1
EIF3G	41	6
PSMA6	37	4
ATP6V1E1	41	7
LMAN2	41	1
GLG1	40	6
RPL6	40	5
CTPS1	40	5
SRP72	40	5
FYN	40	5
SHROOM3	40	6
NDUFA5	40	1
UGDH	40	3
ACTR2	39	5
RBM3	39	2
CYFIP1	39	5
MYOF	39	9
PPT1	39	3
MDH1	39	2
SRP19	39	2
MYO18B	39	3
PFN2	39	1
VAT1	39	4
PARP1	39	5
LSM3	39	2
REEP5	39	3
NOLC1	38	8
CARM1	38	7
EIF1	38	1
GLRX3	38	2
FAM98B	38	3
COX4I1	38	4
PSMD12	38	7
RPL15	38	3
RPL35A	38	5
GUCY2F	38	2
SMN2	37	4
PSMB4	37	1
SYNGR2	37	1
PAWR	37	2
EIF3E	37	3
TOMM20	37	1
PGRMC2	37	2
PPIE	37	1
TALDO1	37	8
USP17L24	36	4
ATP5F1C	36	1
PPP1CA	36	2
HDAC11	36	2
NUFIP2	36	2
TCEA2	36	3
EIF3A	36	12
NUDC	36	4
ITGB4	35	6
TMED7-TICAM2	35	1
S100A2	35	3
PSMB6	35	2
PSPH	35	3
PITPNB	35	3
EIF3J	35	4
ARPC4-TTLL3	35	3
2	34	2
2019-09-11	34	4
PEA15	34	1
SERPINB5	34	6
TARS	34	4
SETDB1	34	11
VPS35	34	5
USP5	34	5
PPP2R2A	34	3
PSMD4	34	6
PMPCA	34	3
RPL10A	34	1
SNX2	33	6
IMMT	33	12
MXRA7	33	1
1	33	5
COX6B1	33	2
LSR	33	7
PSMD3	33	4
LOXHD1	33	9
CENPE	33	36
RPL36	33	4
CTNND1	33	6
NASP	32	3
KARS	32	5
PSMB2	32	4
RPS16	32	4
ATP6V1B2	32	3
BAIAP2L1	32	5
UQCRFS1P1	32	2
VAT1	32	9
AIFM1	32	7
TMEM17	32	3
NUCB1	32	9
PSMC6	32	5
FBL	32	2
UBR2	32	5
SH3BGRL3	32	1
SNRPA	32	1
TMEM33	32	3
COPG1	31	3
STAU1	31	4
FHDC1	31	5
SNAP23	31	2
SUCLG1	31	1
S100A16	31	3
LOC400499	31	6
NGEF	31	1
SORD	27	2
FKBP9	31	3
TPT1	31	6
MAN2C1	31	5
SRP9	31	1
RPL26	30	6
EIF3K	30	4
RPL27	30	3
VARS	30	2
SMPD3	30	2
ATAD3B	30	5
PSMD11	30	3
MCM5	30	3
COTL1	30	5
SF3B1	29	6
ENSA	29	3
BLVRA	29	1
TAP1	29	2
CHD2	29	7
MYDGF	29	1
RTN3	29	4
TPD52	28	2
RPS20	28	2
ETF1	28	3
CYBA	28	1
SPTB	28	12
ATG3	28	4
FARSB	28	4
RDH11	28	2
TNPO1	28	2
ARL8B	28	3
CORO2B	28	1
JPT2	28	2
THRAP3	28	8
YTHDF2	28	2
H3F3B	28	8
RANBP10	28	3
ERC1	28	17
TRDN	28	7
YARS	28	7
PML	27	6
PPP3CA	27	4
TARDBP	27	3
TMOD1	27	3
TAOK3	27	9
SEC14L6	27	3
SAR1A	27	3
SRSF9	27	3
EIF4H	27	4
RANGAP1	26	4
GSTO1	26	2
SLC6A3	26	1
UBQLN2	26	2
LGALS1	26	3
3	26	3
PNN	26	11
RPS7	26	3
SSRP1	26	4
NAPA	26	3
GCN1	26	13
PRSS33	26	1
FKBP15	25	8
AKAP4	25	9
SMARCA5	25	10
PPP2R1B	25	5
TNFAIP2	25	3
FKBP2	25	2
4	25	2
DDX19A	25	3
CYTH4	25	2
ERG28	25	1
EWSR1	25	5
TOMM5	25	1
ACIN1	25	4
LRP6	24	7
SNRPA1	24	2
RPS23	24	1
DNAJC5	24	2
CSNK1E	24	2
SH3GL2	24	3
SSR1	24	1
EDF1	24	3
SKP1	24	3
PCNT	24	20
NDUFV1	24	2
PHPT1	24	3
SUGP2	24	7
TRMT10C	23	4
ANXA3	23	2
PCDHAC2	23	3
FAM129A	23	5
PHF3	23	15
WDR18	23	2
CCDC61	23	5
EIF3D	23	7
TMPO	23	3
TNNI2	22	1
SMARCE1	22	8
MTR	22	2
MAGEA4	22	3
SSU72	22	1
FLG2	22	6
GRIK1	22	8
SRP54	22	6
SFT2D2	21	1
SEC62	21	3
CAND1	21	9
CD47	21	4
FLII	21	5
THBS1	21	7
BTF3	21	3
RAB11FIP4	21	6
SLC16A1	20	3
IPO7	20	6
DBI	20	2
FAM129B	20	7
G3BP2	20	2
COX5B	20	3
ATP5H	20	2
TARDBP	20	4
ATP6V0D1	20	2
CHERP	20	6
FAM212B	19	2
TIMM44	19	6
ACSF2	19	3
AK2	19	3
PERP	19	1
PNMA1	19	5
CHMP2A	18	7
GLOD4	18	3
TEKT1	18	4
WDR1	18	5
ENAH	18	2
TAF3	18	2
HM13	17	1
CSTB	17	2
ZYX	17	2
REXO2	17	3
SAAL1	17	3
PLS3	17	8
PCGF6	17	1
DSC1	17	4
VAMP8	16	2
RNASEH1	16	2
PLAA	16	3
RTCB	15	5
KIF20B	14	14
CIAPIN1	13	4

## Sheet: 2nd probe
	Score	Sequences
MYH9	2705	105
HSPA5	1930	42
PLEC	1569	147
AHNAK	1550	101
ACTG1	1392	19
PKM	1267	28
RNH1	1265	23
TUBB	1242	17
HSPD1	1192	33
FLNA	1188	55
HSP90AB1	1125	38
ACTN1	1070	25
LMNA	896	36
PRKDC	860	49
ATP5F1B	828	11
HSPA9	823	35
GSTP1	776	8
ENO1	770	27
FASN	757	35
ANXA2	747	24
ALDOA	728	17
IQGAP1	717	31
GAPDH	702	15
RRBP1	692	41
VCP	670	22
CLTC	661	34
PDIA4	661	26
PDIA3	634	23
VCL	611	32
EEF2	601	28
CCT2	593	21
CALM1	590	9
YWHAE	587	22
SND1	559	26
ATP5F1A	547	20
ANXA1	546	17
NCL	544	28
HNRNPM	543	30
SF3B3	542	13
LRPPRC	529	27
DYNC1H1	522	50
CALR	515	16
TUBA1B	503	19
TPI1	502	10
ATP1A1	494	24
TCP1	489	14
MSN	482	32
HNRNPU	475	26
HSPA4	474	23
PDIA6	471	11
GANAB	452	14
MYL6	446	10
PA2G4	443	14
CCT8	440	21
NUMA1	440	48
STIP1	434	28
VDAC1	432	6
AKAP12	431	22
2019-09-09	418	12
HLA-A	390	12
LDHA	416	13
PRKCSH	415	13
RPS27A	412	9
EIF4A1	408	17
YBX1	407	11
EGFR	406	21
UBA1	401	15
P4HB	398	22
MT2A	386	3
EPRS	384	28
SLC3A2	384	12
RPS3	382	14
PPIA	378	10
KTN1	378	35
HDLBP	376	14
RAB1B	376	11
EEF1D	375	13
CTTN	375	25
ATP2A2	371	20
TPM3	366	28
CFL1	358	14
STOML2	355	11
ACP1	355	6
HNRNPH1	349	13
PGK1	349	17
TPR	346	32
TRIM28	344	12
NACA	344	7
CANX	344	13
KPNB1	343	13
CD44	343	7
HNRNPA1	336	13
DDX17	330	18
NPM1	329	15
ALDH1A3	326	11
CAT	325	12
CCT6A	325	15
CSE1L	317	14
MATR3	315	12
ILF3	314	12
DCTN2	312	8
HADHA	311	18
AARS	310	18
TPD52L2	307	10
RBMX	304	14
TOMM22	303	2
EEF1G	303	15
HNRNPK	302	19
MDH2	301	10
IPO5	298	10
RPSA	296	8
LASP1	295	12
EIF3B	293	15
IMMT	292	22
CCT4	291	15
EIF5A	289	12
PRMT1	289	10
MARCKS	288	8
SPTAN1	286	37
XRCC6	286	19
ERP44	283	7
ANXA7	275	9
VARS	273	11
F3	273	6
PRDX1	271	10
RPS12	270	8
GOT2	270	14
PLIN3	268	8
PARP1	268	14
CBX3	266	7
CLIC1	266	9
PFN1	265	7
LGALS3BP	264	7
LRRFIP1	260	16
DHX9	259	19
GLUD1	257	14
HIST1H1C	256	9
CKAP4	255	16
DLD	255	9
RPLP2	253	6
CCT7	253	17
PTMA	250	5
PEBP1	248	6
EIF3C	245	12
DNAJB11	243	5
LSM2	242	1
RUVBL2	241	9
DYNC1I2	241	4
HNRNPD	240	9
MYL12A	240	7
VDAC2	239	5
C1QBP	239	6
EIF4B	238	14
CAP1	238	16
COPG1	238	11
PGD	237	11
RPL19	236	4
ALDH1A1	235	9
UQCRC1	235	8
TXLNA	234	9
ETFA	233	9
ITGB4	233	16
DBNL	232	7
MYOF	232	22
EIF2S1	230	11
OTUB1	230	7
CAVIN1	229	8
EFHD2	229	9
UQCRC2	228	6
PCNA	227	10
SHMT2	226	15
PPM1G	225	10
SMARCA5	224	15
KIF5B	224	14
RPS3A	223	11
ALYREF	222	8
HNRNPL	220	12
NUP93	220	11
MCM6	218	19
GMPS	217	16
SERPINH1	217	9
SLC7A5	216	3
COPA	216	16
RPL7A	215	10
DDX39B	212	8
FUBP1	212	17
TPD52	211	4
PML	211	10
EHD1	210	9
EIF3L	210	12
TUFM	210	7
PCBP1	208	7
FSCN1	208	12
STAT1	207	7
ATIC	205	10
RPLP0	205	9
HYOU1	204	11
PSMD2	203	8
SSRP1	202	7
AHCY	201	11
DSTN	200	8
PPIB	200	8
ACADVL	197	11
EEF1A1P5	197	15
XRCC5	196	9
PAICS	196	11
SYNCRIP	195	13
RPL10	194	5
COPB2	194	17
RPL12	194	7
H1F0	194	5
RANBP2	192	26
MCM3	191	10
OLA1	191	4
PSMA3	191	8
IPO7	191	5
PABPC1	190	16
SLC1A5	190	7
ILF2	190	2
HDGF	188	11
TACSTD2	188	5
MTHFD1	188	20
CAND1	187	9
PSMA7	185	5
SERBP1	184	10
EIF4A3	184	10
AIFM1	184	6
TMEM245	183	2
ACBD3	182	5
ANXA5	182	8
ELOC	182	5
PSME1	179	11
SRSF2	179	7
FKBP4	178	9
IFI16	177	13
ASPH	177	6
RPS4X	176	11
EMD	176	6
CTNNA1	175	18
EPB41L2	175	10
TRIM25	175	8
GFPT1	174	10
PRDX5	174	2
WARS	174	6
ICAM1	174	9
RPS14	174	5
TLN1	174	29
BASP1	174	10
NME1	173	4
PPP2R1A	172	9
ALDH2	171	7
ACAT1	170	4
RACK1	170	12
CALD1	169	11
EIF2S3	168	10
SDHA	166	8
PPL	166	24
FABP5	166	7
SSSCA1	166	2
TKT	165	12
PRPF19	165	6
TMPO	164	5
RPS18	164	8
RCN1	163	7
SFPQ	163	14
PHF5A	162	3
RBM4	162	5
RCC1	161	4
CAPZA1	161	9
HIST1H4A	160	5
FHL2	160	6
RPS8	160	6
SERPINB3	160	5
MT-CO2	159	4
PSMA5	158	3
RPS6	157	7
PFKP	156	12
TAGLN2	155	9
VAMP8	155	5
SPTBN1	154	29
PLOD2	154	5
ERH	153	4
ZC3HAV1	153	9
RPL7	152	9
G3BP1	152	4
DARS	151	6
SF3B1	151	11
SNRNP200	151	13
RAB7A	150	7
ANP32A	150	5
DSP	149	37
SH3GL1	149	7
PDS5A	149	13
CLIC4	148	8
RTCB	148	8
IGF2BP3	148	9
1	148	7
ESYT1	147	4
SQOR	147	8
PLCB3	146	8
LUC7L2	146	10
SSBP1	146	5
EIF4G1	146	13
FEN1	145	5
SLIRP	145	4
COPB1	145	7
PSMC2	145	8
ARF1	144	8
CAPZB	144	7
SSB	144	11
NOP58	143	4
APEX1	143	7
SF3A1	143	14
TOP1	143	15
CAPNS1	143	6
GDI2	142	11
TMEM189-UBE2V1	142	4
SGTA	141	6
UGDH	141	7
DUT	141	4
LAD1	141	4
TRAJ56	140	2
JPT2	140	4
ATXN10	140	4
IARS	140	12
CD59	139	1
ACO2	139	4
MXRA7	139	2
NUP88	138	6
HAT1	137	5
CNBP	137	3
XPO1	136	9
SPCS2	136	5
NFKB2	136	9
LIMA1	136	9
RPS27L	136	2
NANS	135	4
SRPRB	135	6
STRAP	134	5
YARS	134	12
AP1S1	134	5
HMOX2	133	10
EXOSC3	133	2
PSMB2	133	3
PSMD12	132	10
DLST	132	4
HIST2H2BF	132	8
TXNDC5	132	10
TWF1	132	4
ERP29	132	7
RAB11B	131	9
SNRPN	131	3
HMGN2	131	5
PAK2	130	8
RPS19	130	8
SET	129	7
PGRMC1	129	5
RPN1	129	12
PSME3	129	4
CAPRIN1	129	10
EIF6	129	5
RPL18	128	7
SEC13	128	2
MAPK1	128	5
TMED4	128	4
SF1	128	7
JUP	128	8
NAMPT	128	2
PITPNB	128	5
RPL23	127	3
BCAP31	127	8
PRDX3	127	7
PMPCB	127	5
CDC37	127	11
CYB5R3	127	2
RPS5	127	9
MVP	126	11
MRPS22	126	3
PHB2	126	8
USO1	126	6
SP100	125	11
RNPS1	125	3
CORO1C	125	11
YTHDF3	125	11
PPP1R12A	124	7
RAB5C	124	6
BABAM1	123	5
HADHB	123	8
GNB1	123	6
PDAP1	123	3
NUP54	123	5
ACIN1	123	13
HSD17B4	122	9
MCM2	122	11
THRAP3	122	11
HNRNPDL	122	4
PRDX6	121	10
PPA1	121	5
POLR2H	121	2
TUBB6	121	3
RPL5	121	13
EIF3H	120	11
ETFB	120	5
RARS	120	11
HMGA2	120	4
IER3IP1	120	1
VAMP3	120	5
CHP1	119	3
MARS	119	7
ACTR2	119	7
EIF3F	119	3
PGAM1	119	6
TCOF1	119	10
ERO1A	119	9
PSMC5	118	9
ARHGDIA	118	7
EIF3M	118	3
RPL4	117	9
RBBP4	117	5
CAD	117	9
RBX1	117	3
CNN2	116	10
EHD4	116	10
SPCS3	116	2
EIF3I	116	6
EEF1B2	115	5
RTN4	115	5
DDX21	115	13
ARCN1	115	11
NUP205	115	9
OGFR	115	5
GOLGA2	114	10
PPIF	114	6
CMPK1	114	4
MAGEA4	113	5
STMN1	113	10
ACTL6A	113	5
AIMP2	113	4
KPNA6	112	5
ARPC1B	112	6
SEC22B	112	3
MACF1	112	47
ERLIN2	112	5
RRAS2	112	4
HSD17B10	111	2
GPI	111	10
SNRPF	111	2
GSTK1	111	2
COLGALT1	111	9
SFXN1	111	5
PSMA1	110	9
TMSB10	110	2
USP14	109	7
HMGA1	108	5
P4HA1	108	5
LUC7L3	108	6
RPS21	108	4
IFITM2	108	1
NDUFS1	108	7
ORMDL3	108	2
RPL14	108	7
BZW2	107	3
ECH1	107	7
COX5A	107	5
RPS17	107	6
FKBP8	107	3
IDH2	107	6
RPS20	107	4
PSMD4	107	6
PDLIM1	107	8
ATL3	106	5
OAT	106	3
TARDBP	106	6
SNAP23	105	7
NASP	105	6
RAB21	105	6
WDR1	105	7
RPS25	104	4
PC	104	3
NOP2	104	4
FAM3C	104	8
HPRT1	104	2
FAM120A	103	8
UBQLN1	103	5
RPL3	103	11
BUB3	103	7
RPL22	103	3
HIBADH	102	3
RAB2A	102	5
ITGA6	102	6
CTSC	102	3
HACD3	101	3
APOL2	101	6
NUDC	101	9
FAM98B	101	3
NAP1L4	101	5
MAPK1IP1L	101	1
UCHL3	101	4
PDP1	101	3
NUDCD2	100	1
ARPC5L	100	3
DNAJA1	100	6
COPE	100	3
PPP2CA	100	7
NMT1	99	3
TXN	99	5
ZYX	99	5
PSMA4	99	3
PSME2	98	11
SF3B5	98	3
ABCF1	98	8
GART	98	12
PFDN6	98	8
ADSS	98	5
PDCD5	98	4
PDCD6IP	97	6
SSR4	97	4
RPS9	97	6
TOR1AIP1	97	10
SRSF1	97	6
BAX	97	4
CLDN1	97	2
ACTR3	96	7
RPL6	96	7
ST13	95	6
FARSA	96	6
DHX15	96	6
CTNNB1	96	7
CAV1	96	6
CSNK2A1	96	2
PARK7	95	5
ALB	95	8
G6PD	95	5
NAA15	95	11
CCT5	95	11
ACSL3	95	7
RCC2	95	4
GET4	95	1
PTCD3	94	7
RCN2	94	1
RECQL	94	3
STAT3	94	4
MCM5	94	6
VAPB	94	6
TRMT112	94	2
2019-09-07	94	6
TALDO1	93	13
ACLY	93	7
CRELD2	93	4
UGGT1	93	8
HSPE1	92	7
HNRNPUL2	92	6
LAMB3	92	5
CLINT1	92	8
TSFM	92	5
RPS15A	92	7
SRP14	92	2
EIF2S2	92	9
ATP5F1D	91	4
MTAP	91	4
HDGFL2	91	5
DDX19A	91	5
HNRNPH3	91	6
SQSTM1	90	2
ADAR	90	7
SRRM2	90	24
DCTN1	90	7
SRP68	90	6
SCRN1	90	2
EPCAM	90	6
NPM3	89	1
NDUFS7	89	1
RPS2	89	8
RPL18A	88	5
TM9SF2	88	4
TAF15	88	4
MAPRE1	88	4
RPS11	88	10
4	88	1
RAN	88	5
SAE1	88	4
ECI1	87	3
RANGAP1	87	8
VAT1	87	7
PNP	87	5
FH	87	7
RTRAF	87	9
SNRPD3	87	3
RPL13	87	6
SOD2	87	7
PSMD11	87	5
NSFL1C	86	5
CHCHD3	86	4
SSR1	86	4
EHBP1L1	86	4
CDK1	86	5
LSM5	86	1
PXN	85	3
EEA1	85	23
HGS	85	10
4	85	5
BSG	85	5
RPN2	85	7
SRP72	85	8
HIST1H1B	85	6
SSR3	85	3
RPS10	85	5
GNAI3	84	13
WTAP	84	4
CBR1	84	5
GARS	84	8
SUPT16H	84	11
NT5E	84	4
RBM3	83	2
RPS28	83	3
IKBIP	83	5
ECHS1	82	4
LSM12	82	4
CLTB	82	6
IARS2	82	3
IMPDH2	82	4
FKBP2	82	2
RFC3	82	2
PSMC3	82	5
MYO1B	82	10
H2AFY	81	3
MTPN	81	3
RBM39	81	6
BAG3	81	3
POR	81	4
PYM1	80	3
CS	80	8
POLE3	80	2
TNKS1BP1	80	8
ARFGAP1	80	2
SNU13	80	5
PTPN1	80	5
SCAMP3	80	3
EIF3K	80	3
IL1A	79	4
TNFAIP2	79	8
FAF2	79	5
EPS8L2	79	6
PLAA	79	7
RPL24	78	2
SEC24C	78	7
HIST1H2AC	78	4
UAP1	78	6
TPT1	78	4
SF3B2	78	11
PHGDH	78	6
LETM1	77	1
RPL13A	77	7
TFRC	77	3
ITGB1	77	6
RPL23A	77	6
PSMD13	76	6
SURF4	76	1
RUVBL1	76	7
PTMS	76	3
RPL30	76	5
SNRPB2	76	3
HP1BP3	76	7
RPS26	76	3
CTPS1	76	9
MTX1	76	3
PFDN1	75	5
BID	75	3
TOMM34	75	5
RPL8	75	5
EIF3G	75	3
LAMC2	75	14
RPS24	75	1
SPATS2L	74	7
YAP1	74	4
ATP5PB	74	5
TIMM50	74	6
PEA15	74	2
KARS	74	13
MDH1	74	9
HARS	74	5
TRIP11	73	19
CHCHD2	73	3
ZC3H15	73	7
GPD2	73	8
RPS13	73	5
PRKRA	73	2
CUL3	73	4
TMX1	73	3
CD81	73	3
HK1	73	8
PRRC2C	72	17
CCAR2	72	5
GCN1	72	17
ATP6V1G1	72	6
FARSB	72	9
PSMB9	72	2
TXNDC17	71	1
NUBP1	71	1
C11orf58	71	4
PTGES2	71	4
DEK	71	5
ETF1	71	7
ENSA	71	4
SOD1	71	4
NUP155	70	4
STK39	70	2
ELAVL1	70	3
CALML3	70	4
ALDH7A1	70	6
NDUFS8	70	3
DDX1	70	8
PSMA6	70	5
CAST	70	9
EML4	70	4
CTSB	70	5
STT3A	69	5
FAH	69	3
NUDCD1	69	2
CHMP4B	69	3
RFC2	69	5
SLC38A2	68	2
ABCE1	68	9
VASP	68	3
RAD23B	68	11
DNAJA2	68	7
DNASE2	68	2
PVR	68	1
CLPP	68	4
S100A11	68	4
PFN2	68	1
SNRPG	67	2
GIGYF2	67	15
CDV3	67	3
CALU	67	6
VKORC1	67	3
CTNND1	67	12
DYNC1LI2	67	4
AP1G1	67	6
PTBP1	66	4
NDUFS3	66	3
PPP6R3	66	1
RPL17-C18orf32	66	8
PPP1CA	66	3
PARVA	66	5
SRSF6	66	9
CARS	65	5
NARS	65	5
JPT1	65	1
ATG3	65	2
APOA1	65	2
ELOB	65	4
BRI3BP	65	2
EIF3J	65	7
EPS15L1	65	4
ESD	65	6
RBM8A	65	3
METAP1	65	3
UPP1	65	2
BZW1	65	4
ADPGK	64	2
BANF1	64	3
EIF3E	64	5
XRN2	64	9
FKBP15	64	8
ANP32E	64	1
GRN	64	3
IGF2R	63	7
RPRD1B	63	3
PLOD1	63	5
NAA50	63	2
RALY	63	10
TAP1	63	8
TRIM29	63	2
COPZ1	63	2
COX7A2	63	1
CAPN1	63	8
HMGB1	63	8
OGDH	63	7
HM13	63	3
SARS	62	3
RPL11	62	5
COX6B1	62	3
KRI1	62	3
2019-09-02	62	4
RDH11	62	1
DCPS	62	3
PPP3R1	62	1
PGRMC2	62	2
RHOA	62	4
BLVRB	62	4
TGM2	62	3
PUF60	61	7
RPL9	61	4
HSPB1	61	6
COX4I1	61	3
DNM1L	61	4
SON	61	8
DTD1	61	2
TNPO1	61	6
PGM1	61	3
PDHX	61	7
LARS	61	9
SNRNP70	61	7
TJP2	60	10
NDUFB4	60	2
SCP2	60	6
HRNR	60	3
PSMD5	60	3
CLNS1A	60	3
YTHDF2	60	6
RALA	60	4
DNAJB1	60	3
RANBP1	60	9
SPAG9	60	14
COPS3	60	7
CLIP1	59	17
PURB	59	2
PKP2	59	7
U2AF1L5	59	2
VBP1	59	7
DYNLRB1	59	4
APIP	59	4
NT5C3A	59	3
PCNP	59	4
CDC42	59	5
RPL32	59	1
DAD1	59	3
TXNL1	59	1
OPA1	59	9
TRIM44	58	2
SUMF2	58	1
DPP3	57	3
TP63	58	3
UBE3A	58	10
TRIR	58	2
BCAS2	58	3
RPL34	58	4
ARHGDIB	57	1
S100A8	57	3
PRPF8	57	15
CSTF2	57	4
PIP	57	2
NAPA	57	2
2019-09-08	57	2
OXCT1	57	4
NUP107	57	4
SAP18	57	7
SRSF3	57	3
RPA1	57	6
DYNLL1	57	2
TRA2B	56	7
LAMP1	56	1
COPS4	56	9
FKBP3	56	7
NAT10	56	5
GCSH	56	2
PSMB7	56	1
SPTLC1	56	3
MRPL49	56	1
PDLIM5	56	3
SMC4	56	16
HCLS1	56	2
RPL36AL	55	3
REEP5	55	4
HMGN1	55	3
GTF2I	55	13
UBXN1	55	6
COPS5	55	3
MAP4	55	20
LRRC59	55	7
TIAL1	55	1
GSPT1	55	5
TOMM20	55	1
STX7	55	2
PFDN4	55	3
TBCA	54	4
S100A14	54	2
QARS	54	7
RPL36	54	6
STAU1	54	5
PCK2	54	3
SNRPE	54	2
GOLGB1	54	36
LRRC47	54	4
APRT	54	4
TCEA1	53	5
POLD3	53	8
INF2	53	6
AK1	53	3
SRP19	53	3
NMI	53	4
SERPINB1	53	5
SMN2	52	1
SH3GLB2	52	3
RAD50	52	24
LMAN2	52	6
GPS1	52	5
CACYBP	52	4
1	52	5
DSG2	52	9
NDUFV1	52	5
EIF1	52	2
MYO1C	52	5
MRPS18B	52	2
TRMT10C	52	5
CBS	52	4
SNRPD2	52	7
RPL35A	52	9
KCTD12	51	1
MARCKSL1	51	2
MTDH	51	7
PFDN2	51	3
SCPEP1	51	3
SAR1B	51	3
SUCLG2	51	7
CLPTM1	51	5
AGFG1	51	3
CSDE1	51	9
AP1B1	51	6
WNK1	51	7
MRPL12	51	3
GSS	51	6
UBAP2L	50	5
PRDX2	50	4
OCIAD2	50	6
SLC25A5	50	8
SUGT1	50	7
STOM	50	4
SNX1	50	3
PSMD7	50	5
SF3A2	50	9
RRP12	50	6
FRYL	50	6
BAIAP2L1	50	5
BAG6	49	6
HSPBP1	49	2
SUCLA2	49	2
S100A6	49	3
PTGES3	49	3
THBS1	49	8
MPDU1	49	4
MINOS1-NBL1	49	2
TBC1D23	49	1
PRNP	49	1
PSMD3	49	10
IVD	49	2
U2AF2	48	4
RPL29	48	3
YKT6	48	1
DUSP3	48	6
OAS3	48	5
MSH2	48	7
NIT2	48	3
USP7	48	3
ATP1B1	48	2
ALCAM	48	4
RAP1B	48	4
CARM1	48	1
PPP3CA	48	5
TRIP10	48	4
FLOT2	48	4
PACSIN2	48	4
CDC5L	48	9
NDUFA13	48	3
MOV10	48	2
ATP5J	48	2
P4HA2	48	2
ITPA	48	2
ALDH18A1	48	8
DTYMK	48	2
PSMB8	47	5
PSMB4	47	3
IMPAD1	47	3
ATP6V0D1	47	3
SRSF11	47	1
METAP2	47	1
SUMO2	47	3
MIF	47	1
RPL35	47	1
CLTA	47	5
SRP9	47	1
ALDH4A1	46	1
XPO5	46	8
ATAD3A	46	8
ZMPSTE24	46	3
ERAP1	46	6
EXOC3	46	5
CALML5	46	3
DAZAP1	46	3
TMED10	46	4
SART1	45	10
TARS	45	6
ANXA3	45	10
CASP14	45	4
MTFP1	45	2
RER1	45	3
DCD	45	2
AIMP1	45	6
CUL4B	45	7
CCDC58	45	2
PCID2	45	2
GNPNAT1	45	1
PCMT1	45	4
NUCB1	45	8
SCAMP2	44	1
TSN	44	3
PSMB1	44	4
ATP5H	44	4
TMEM33	40	5
SUB1	44	3
NPEPPSL1	44	3
CNDP2	44	4
GLG1	44	3
PM20D2	44	2
GGH	44	2
RRM1	44	7
NSF	44	3
NDUFA5	43	5
ERGIC3	43	5
FOSL1	43	2
TAP2	43	3
S100A2	43	3
SYNGR2	43	2
RPL10A	43	5
GLRX3	43	4
PREP	43	2
VPS35	43	6
IRF2BP2	43	4
MT-ND3	43	1
CORO1B	43	7
ATP2C1	43	5
KPNA3	43	4
RTN3	43	7
CYBA	43	2
SRRM1	42	12
TES	42	8
TMEM258	42	1
ACADM	42	3
CHORDC1	42	5
CASP1	42	5
SF3B4	42	4
PAWR	42	3
SLC25A22	42	4
PSMB10	42	1
LAP3	42	2
TP53BP1	42	5
PTPA	42	4
PGAM5	41	4
SH3GLB1	41	2
TOMM40	41	4
F11R	41	5
CAMK2D	41	5
LTA4H	41	4
EIF3A	41	11
AGPS	41	6
RPL28	41	3
ARPC4-TTLL3	40	2
SEC61B	40	2
STK26	40	2
MTA2	40	7
SRSF7	40	3
TECR	40	2
NPLOC4	40	4
NOC2L	40	4
MXRA7	40	2
KPNA2	40	6
MRPS2	40	3
GATD3A	40	4
SRI	40	2
ESYT2	40	4
2019-09-11	40	4
POLDIP3	40	5
UTP6	40	4
SDC4	40	2
NUP214	40	5
1	40	3
SFT2D2	40	1
RRP1	40	6
SLC9A3R1	40	6
ROMO1	40	1
SMC3	39	16
UBE2K	39	7
LSS	39	4
TXNRD1	39	5
ATP6V1E1	39	6
APOL3	39	3
BTF3	39	4
CSTB	39	2
SRRT	39	7
KHDRBS1	39	5
IMPA1	39	3
TMEM17	39	2
ZFR	39	5
NCLN	39	2
LSR	39	5
PAFAH1B1	39	7
TIMM44	39	7
VAPA	39	5
SCAMP1	38	2
MCM7	38	12
H1FX	38	1
RPL27	38	4
PPME1	38	2
EIF5	38	5
SAFB	38	7
MYDGF	38	1
EIF4EBP1	38	2
PSMD9	38	1
CIRBP	38	2
DNAJC7	38	5
CWC15	38	3
BICD2	38	9
SLC16A7	38	2
SUN1	38	5
MACROD1	38	4
LIN7C	38	3
UBA6	38	8
COTL1	38	8
RPL27A	38	2
SF3A3	38	6
PPP6C	38	5
AHSA1	37	2
LCN2	37	1
SUMO1	37	4
CAPG	37	2
GOT1	37	3
BAG2	37	6
ACACA	35	11
FLG2	37	4
SMC1A	37	20
MAP2K3	37	2
ACAD9	37	2
GRHPR	37	3
TBL2	37	7
ARFGAP3	37	3
LANCL2	37	3
EPHA2	37	5
KPNA4	37	4
SRPRA	37	7
ATP5F1C	37	2
GID8	36	3
GNG5	36	3
VPS51	36	6
RPA2	36	4
UQCRB	36	2
MT-ND2	36	2
RAD23A	36	4
SLC33A1	36	2
DDOST	36	2
FAM129A	36	5
DSG1	36	3
B2M	36	3
SMARCE1	36	6
PICALM	36	5
NDUFS6	36	3
TIMM23B	36	2
MBOAT7	36	2
PGM2	36	7
SDF4	36	2
EDF1	36	4
PMPCA	36	5
MRPL11	35	3
CHTOP	35	6
HIST3H3	35	6
SERPINB6	35	4
MAGOHB	35	3
CHD4	35	11
PSMC6	35	8
SLTM	35	7
MRPL48	35	1
NUP58	35	3
EIF4E	34	2
ATP5MG	34	2
GPN1	34	1
RNF126	34	2
CNOT10	34	3
C1orf174	34	1
PHPT1	34	1
PEF1	34	3
S100A9	34	1
GOSR1	34	2
PTGR1	34	3
GOLIM4	34	8
PSMD1	34	2
SMS	33	2
PON2	33	1
UBXN7	33	2
TMCO1	33	2
BCL10	33	3
UBAP2	33	4
SPINT2	33	3
NDUFAF3	33	1
RBM33	33	9
TNS3	33	3
CKAP5	31	15
UBE2N	33	3
PSMG2	33	3
BSDC1	33	3
CISD2	33	6
M6PR	33	3
SLC35B2	33	1
MYBPC2	33	2
ADRM1	32	2
ITGA3	32	3
TNC	32	5
SRSF9	29	4
WDR61	32	1
CPNE1	32	4
CUL1	32	4
COL1A2	32	6
CLUH	31	7
SLC7A1	32	2
IDH1	32	3
TGOLN2	32	5
TMED2	32	2
HSDL2	32	5
TOMM70	32	3
PLP2	32	1
DNAJC3	32	7
SPC24	32	5
DRG1	32	4
MYCBP	32	4
LSM8	31	3
UPK3BL1	31	1
POLR2C	31	4
AP3S1	31	2
FKBP9	31	3
NBEA	31	13
API5	31	6
ACADSB	31	1
CAPN2	31	8
SARNP	31	3
RPS16	31	2
FLII	31	9
GLO1	31	1
SEC23B	31	3
PRPF6	31	12
TMSB4X	31	2
USP5	31	5
DNAJC8	31	6
MRPL19	31	3
QTRT1	31	7
LMAN1	31	4
AMN1	31	1
WDR5	31	2
MFAP1	31	5
NDRG2	31	2
PSPC1	31	7
AKR1A1	30	1
PES1	30	8
RBMS2	30	3
FAM129B	30	7
ARPC2	30	4
PAFAH1B3	30	3
KLRC4-KLRK1	30	5
NOP56	30	3
BST2	30	1
EMG1	30	2
ACOT9	30	4
TOP2A	30	13
DKC1	30	4
SMARCE1	30	1
TSPAN6	30	1
NOM1	30	5
ZC3H14	30	5
SCARB2	30	2
NEDD8-MDP1	29	2
S100A16	29	2
IFI35	29	3
NOL11	29	4
MYO18A	29	22
GRSF1	29	1
PMM2	29	4
ARMC6	29	6
PURA	29	3
PSMB3	29	2
EIF1AY	29	2
SEC23A	28	4
DNAJC5	28	1
SLC30A7	28	1
MLLT6	28	3
GLS	28	4
HUWE1	28	14
APMAP	28	3
CSNK2B	28	3
SORD	28	3
LBR	28	1
PSMC4	28	2
NAA10	23	3
MRPL46	28	2
EIF2A	28	2
SERPINB2	28	4
MKKS	28	1
TEKT1	28	5
CIAPIN1	27	2
SNRNP40	27	3
STK24	27	3
EIF4H	27	5
KBTBD3	27	1
ATP5F1E	27	3
SLC25A13	27	3
ATXN2L	27	9
TRAPPC3	27	2
UBXN4	27	4
CD47	27	4
TOMM6	27	2
TIMM13	27	3
TIAM1	27	7
HCCS	27	4
PGP	27	3
HNRNPUL1	27	6
TFG	27	3
SRC	27	3
GSN	27	4
EIF3D	27	7
IDH3B	27	2
TINAGL1	26	2
PPP2R2A	26	2
MAP4K4	26	11
TRDN	26	6
NARS2	26	2
DPM3	26	1
ITPR3	26	18
ADH5	26	3
CD9	26	1
KLC2	26	6
COPS8	26	1
HINT1	26	2
LRRC37A3	26	5
RNPEP	26	2
TMOD3	26	5
FDPS	26	1
PPFIA1	26	8
EMC2	26	4
FAM114A1	26	4
LCLAT1	26	3
DNAJC10	26	2
ADK	25	5
DNAJC9	25	4
MAT2A	25	2
GATAD2B	25	4
TM9SF3	25	4
SMARCC2	25	6
LGALS1	25	3
UFL1	25	2
DGKA	25	4
WASHC4	25	3
SNX5	25	3
WDR43	25	4
APOO	25	4
PPA2	24	1
ARL8A	24	2
CTSA	24	1
STRN3	24	1
HDAC2	24	5
DLAT	24	3
TNIP1	24	7
PNN	24	12
NOLC1	24	9
ACTR1A	24	6
COX5B	24	5
TXNDC12	24	2
CPD	24	5
SNX6	24	5
TJP1	24	4
LARP1	24	5
DIAPH1	23	11
MRPL50	24	1
BLVRA	24	2
SEH1L	23	3
RALB	23	2
WDR18	23	4
CLPX	23	3
VPS26A	23	4
HK2	23	4
PRKAG1	23	2
USP9X	23	10
SRP54	23	6
SLC35A4	23	2
EWSR1	22	9
SDHB	22	5
SEC61A1	22	6
UBE2L3	22	2
DR1	22	2
CCS	22	2
FKBP1A	22	2
RAE1	22	1
NSUN2	22	6
BOLA2	22	3
CPSF6	22	3
PLA2G4C	22	3
MTHFD1L	22	12
SLK	21	11
PTTG1IP	21	2
COPS2	21	2
NCAPG	21	6
NUCB2	21	3
CRKL	21	3
PPP1R14B	21	2
RSF1	21	8
PUM1	21	5
PGM3	21	4
ZNF235	21	4
TIMM8A	20	1
SMC2	20	20
IDH3A	20	7
PNMA1	20	5
ATP5J2	20	1
EIF5B	20	7
FAM49B	20	1
PPID	20	3
LACTB2	20	1
C4B	20	7
SLC16A1	20	1
HMGCS1	20	3
TRABD	19	2
EEF1E1	19	5
ARHGAP45	19	3
CSNK1G2	18	1
ANKHD1	18	8
DDX6	18	2
EIF2B2	18	5
PLS3	18	7
GLMN	18	1
RBM25	18	6
CLPB	17	4
TMEM106B	17	1
PRKAR2A	17	3
MRE11	17	2
ZNF542P	17	1
PRKCA	17	4
LSM3	17	1
RPS7	17	3
ZNF207	17	2
HMCN1	17	12
EXOC4	17	3
OPHN1	16	2
PHC2	16	4
UBTF	16	9
PPA2	16	4
TBCB	16	2
CRK	16	2
CD2BP2	15	5
WRB	15	3
MAST4	15	11
RPL38	14	1

## Sheet: 2nd  RNA-
	Score	Sequences
MYH9	2242	89
PLEC	1369	113
HSPA5	1224	36
AHNAK	1112	80
ACTB	1108	17
PKM	983	27
FLNA	954	51
GSTP1	890	7
ACTN4	851	26
HSPD1	799	25
HSP90B1	758	21
TUBB4B	720	12
ALDOA	603	23
PDIA4	582	23
GAPDH	581	14
ATP5F1B	561	12
RNH1	561	20
MYL6	548	7
FASN	518	28
HSPA9	515	25
HIST1H1C	515	10
PGK1	514	16
RRBP1	513	26
VCP	510	22
HNRNPA1	505	11
ENO1	503	25
ANXA2	487	25
PDIA3	483	18
CLTC	465	22
RPS27A	456	9
EEF2	456	22
YWHAZ	431	20
HNRNPM	421	29
HNRNPU	421	22
PRKDC	414	35
CALM1	410	10
ATP1A1	410	20
TPM3	408	24
DSP	403	57
NUMA1	392	41
HNRNPH1	374	11
DSG1	370	16
HNRNPC	355	15
MDH2	355	10
HLA-B	309	8
TPD52L2	348	8
TPI1	344	12
ANXA1	342	15
EEF1D	337	9
CCT8	329	15
PTMA	327	6
HSPA4	325	16
EPRS	324	25
EZR	323	29
TUBA1A	323	12
MYL12A	321	6
EIF4A1	319	12
NCL	318	29
CD44	316	5
IQGAP1	315	27
MARCKS	315	8
VDAC1	314	7
ACP1	313	3
STIP1	310	24
SND1	310	14
DCTN2	295	7
LRPPRC	291	16
CAT	290	8
MTHFD1	289	16
ATP5F1A	288	15
VCL	287	23
DDX17	282	15
EEF1A1P5	276	13
DYNC1H1	275	26
G3BP1	275	4
ATP2A2	275	15
CFL1	274	13
MT2A	272	3
ERP44	271	7
EEF1G	269	15
PRKCSH	269	11
HDLBP	267	14
RPSA	265	6
2019-09-09	264	8
CLIC1	263	8
PPIA	260	10
CANX	254	8
ILF3	252	11
CCT2	251	16
CCT4	250	14
CTTN	249	18
KTN1	248	27
RPS4X	248	11
HMOX2	245	5
AKAP12	244	20
EGFR	240	17
RPL7A	240	10
HNRNPK	236	16
PHF5A	235	2
CKAP4	235	14
TRIM28	235	10
PA2G4	231	11
HMGA2	230	2
TPR	228	25
PRDX1	223	10
PPIB	223	9
RANBP2	223	19
ACO2	222	4
SLC3A2	222	8
BASP1	220	11
FLG2	217	9
CBX3	215	5
SRSF2	212	7
PRMT1	212	8
EIF2S3	210	10
YBX1	207	9
AHCY	206	11
FUBP1	205	11
PDIA6	203	8
RAB1B	201	7
ARF3	200	7
LDHB	200	10
RPS8	198	7
SERBP1	196	11
ILF2	195	3
LASP1	195	7
CAP1	194	10
RPS3	194	14
PLIN3	192	8
IGF2BP3	191	7
XRCC5	191	8
RUVBL2	190	11
ACADVL	188	10
PML	187	8
LRRFIP1	186	11
SF3B1	185	13
CTNNA1	184	14
EFHD2	183	8
PPA1	183	3
OTUB1	181	8
NACA	180	6
CSE1L	180	15
SEC22B	179	5
PFN1	179	6
H1F0	178	7
HNRNPL	177	8
UBA1	175	9
HIST1H4A	175	5
SPTBN1	174	26
SLC7A5	174	3
HADHA	173	11
PSMA7	173	6
TUFM	172	6
DARS	171	4
PCNA	171	7
DSC1	170	4
GANAB	170	9
VARS	170	11
XRCC6	170	10
CALR	169	11
ETFA	166	6
STRAP	165	5
P4HB	164	18
TOMM22	163	3
RPL19	161	5
KPNB1	161	10
CAPZA1	160	6
PEBP1	160	3
VDAC2	159	8
ALDH1A3	159	6
RPL12	157	6
HNRNPR	155	9
ATP5PF	155	1
ATL3	154	5
ACAT1	154	3
EIF4B	153	8
RPS3A	153	9
ALYREF	152	6
NPM1	152	13
IFI16	152	7
EIF3L	152	10
COPA	151	8
RACK1	151	10
EIF5A	149	9
RPS18	149	7
CNBP	149	3
DCD	148	3
TACSTD2	148	4
FSCN1	147	10
MCM3	147	8
APEX1	145	5
EIF2S1	144	8
RBM4	143	7
RBMX	143	15
SLC25A11	143	3
CHCHD3	142	6
GOT2	142	18
PARP1	141	9
PDAP1	141	2
CCT3	139	14
PSMA5	139	3
VAMP3	138	4
SNRNP70	138	7
RPL10	138	4
RPL18	137	6
OAT	137	2
RPS19	137	6
ERH	137	3
DHX9	137	13
SF3A1	136	11
NME2	135	5
ST13	135	6
HNRNPAB	135	4
DBNL	135	4
SPCS2	134	5
ITGB4	133	18
PHB2	133	6
CCT6A	133	8
ASPH	132	2
HIST1H2BO	132	9
ERO1A	131	5
RCC1	130	4
LUC7L3	130	5
HRNR	130	6
SF3B3	130	6
FABP5	130	7
RPN1	129	9
IARS	128	9
SNRPN	128	2
C1QBP	127	4
SOD2	127	6
ANP32A	126	6
MVP	126	10
ICAM1	125	7
IPO5	125	6
STOML2	125	7
1	125	7
SQOR	125	4
ATP6V1G1	125	3
CAPRIN1	125	11
MT-CO2	125	4
PCBP1	125	8
AARS	124	11
ANXA11	123	2
JUP	123	11
UQCRC2	123	6
LETM1	123	2
TAGLN2	122	7
RRAS2	122	3
SRP72	121	9
ELOC	121	2
TCP1	121	9
CALD1	120	4
PPIF	120	6
HYOU1	120	10
HNRNPH3	120	4
SFPQ	119	15
PNP	119	3
CORO1C	119	7
SET	118	7
USO1	118	5
EHD1	118	9
PGD	118	9
RPS12	118	6
F3	118	4
PXN	117	3
ELAVL1	117	3
TKT	116	11
NUP93	116	9
PGRMC2	116	1
CSTA	116	4
EIF6	116	2
FLNB	115	17
TLN1	114	13
HMGN2	113	5
PLOD2	113	1
RPL24	113	2
UQCRC1	112	7
GDI2	112	7
NSFL1C	111	2
RAB11B	110	6
DYNC1I2	110	4
THBS1	110	7
IL1A	110	1
SDHA	109	7
RCN1	109	7
RAD23B	109	8
TXN	109	5
ALB	108	11
NAP1L4	108	5
PSMC2	108	3
LIMA1	108	9
HDGF	108	5
LGALS3BP	108	6
RAB2A	107	4
VAT1	107	4
HADHB	107	4
PRDX6	107	6
IFITM2	107	1
LAMB3	106	4
ERLIN2	106	4
YTHDF3	106	3
JPT2	106	4
PSMD2	106	5
KIF5B	106	12
RPLP2	106	5
COX5A	106	5
ACSL3	105	3
RPL7	105	8
EIF4A3	105	7
PAICS	104	8
MCM6	104	10
SRSF6	104	10
TAP1	104	3
RPS6	103	6
EIF3CL	103	7
RARS	103	8
FAM3C	103	8
SSB	102	8
S100A14	102	3
VPS35	102	6
MAPRE1	101	3
ITGA6	101	7
POLR2H	100	2
PARK7	100	5
ANXA3	100	4
MATR3	99	6
FKBP4	99	5
IER3IP1	99	1
STOM	99	4
CAND1	99	15
SHMT2	98	10
RAB7A	98	4
LUC7L2	97	5
GSTK1	97	2
GOLGA2	97	11
ITGB1	96	5
RPL23	96	4
TFRC	96	7
HSD17B4	95	5
CMPK1	95	2
G6PD	95	4
FEN1	95	3
RAB5C	95	4
PABPC1	95	12
GMPS	95	9
PPL	94	21
CASP14	94	6
RPL3	93	10
EMD	93	4
TPD52	93	3
PRDX5	93	4
SART1	93	7
WARS	93	4
SLC25A5	92	8
ETFB	92	3
BAX	92	3
CHCHD2P9	92	3
PTPN1	91	3
EPS8L2	91	4
CLIC4	91	7
ERP29	91	5
RAN	91	6
DSTN	90	9
SSRP1	90	5
PSMD12	90	7
SSBP1	90	4
SERPINH1	90	5
NUP88	90	6
PDLIM1	90	8
DDX1	90	5
EIF2S2	89	8
MAT2A	89	3
2019-09-07	89	6
TOMM40	89	2
SLC25A22	89	2
RPS28	89	2
CTNNB1	89	6
SOD1	89	3
TARDBP	89	5
NUDC	89	6
PCNP	88	4
NPM3	88	1
PSMC5	88	7
ATXN10	88	3
TOR1AIP1	87	7
FH	87	3
OLA1	87	6
DYNC1LI2	87	3
ANXA7	87	7
PIP	86	3
RPL5	86	7
RPS14	86	5
HARS	84	5
EIF3B	86	8
ADAR	86	5
ORMDL3	86	1
SARS2	85	2
PHGDH	85	6
RHOA	85	6
HAT1	85	2
RPLP0	85	9
EIF3H	85	4
1	85	4
PFKP	85	6
RPL8	85	5
IDH2	84	6
HSPE1	84	5
RPL30	83	5
ZC3HAV1	84	4
RPL14	83	5
MANF	82	4
MAGEA4	82	4
GLUD1	82	5
EIF3I	82	5
IMMT	82	15
RPS5	82	8
PRPF19	82	8
PDHX	82	3
TALDO1	82	8
RPL4	82	11
STAT1	82	8
RPS10	82	4
PFDN2	81	3
AIFM1	81	4
FHL2	81	2
RPS26	81	3
MARS	81	4
SRSF1	81	7
CNN2	81	5
CS	81	7
MCM2	80	8
H1FX	80	1
PSMA3	80	8
RPL23A	80	5
SFXN1	80	1
NAP1L1	80	4
S100A11	80	4
CAD	79	5
ARPC1B	79	3
SSR1	79	2
MYO1B	79	11
MTAP	79	4
PDP1	79	1
SNRNP200	78	7
SEC13	78	2
FAM129A	78	4
NANS	78	4
HMGA1	78	5
CDC42	78	3
DYNLL1	77	2
PSMA6	77	3
TWF1	77	3
CLDN1	77	2
SRSF11	77	1
ACBD3	77	5
RUVBL1	77	9
AIMP2	77	3
S100A8	77	2
SLC1A5	77	5
SNRPB2	77	2
RANBP1	76	4
PSMD13	76	4
BUB3	76	8
VAPB	75	6
DAD1	72	2
RBX1	75	3
RPL36	75	4
PVR	75	2
CTNND1	75	7
P4HA1	75	3
NOP58	75	2
ECPAS	75	11
SRP68	74	5
RPL6	74	7
PTMS	74	3
SLC16A3	73	1
COX4I1	73	2
2019-09-08	73	4
CDC37	73	8
PLAA	73	4
PMPCA	73	3
CCT5	73	5
APOL2	72	5
ACLY	72	6
PYM1	72	2
DDX21	72	8
COX7A2	72	1
RPS13	72	4
PSME1	72	11
NOP2	72	5
SUMF2	72	2
XPO1	71	7
FAM98B	71	4
SNRPF	71	1
SUMO2	71	3
CLIP1	71	13
GNB1	71	6
RPL11	71	6
TPT1	70	4
NUP205	70	11
RANGAP1	70	5
REEP5	70	4
SP100	70	8
SF3A2	70	8
HSPB1	70	5
BCAP31	69	7
SCPEP1	69	2
COPB2	69	13
DLD	69	6
CDK1	69	4
HP1BP3	69	4
XRN2	69	4
FAM120A	69	6
MTPN	69	1
EHBP1L1	69	5
SSR3	69	2
TMED10	68	5
PSMB9	68	2
ATP5F1D	68	3
RBM3	68	2
SF3B2	68	12
RPL32	68	1
PABPN1	68	2
RAP1GDS1	68	2
SSR4	68	2
UPP1	68	3
UBQLN2	67	2
CD59	67	1
MDH1	67	2
DCTN1	67	10
ESYT1	67	3
PGAM1	67	3
HACD3	67	3
DNAJB11	67	3
PRDX3	67	6
STMN1	67	7
SCRN1	66	2
SCAMP3	66	2
TOP1	66	14
PFN2	66	1
SPTAN1	66	19
PRPF8	66	15
EIF4G1	66	13
ZYX	66	3
TIAL1	66	2
TNFAIP2	66	5
MBOAT7	66	1
SBSN	65	3
VASP	65	4
ALDH2	65	4
SNU13	65	3
MRPS2	65	1
SNRPD3	65	3
RPS24	65	2
NUP54	65	6
PSMB2	65	3
TCOF1	64	7
2019-09-02	64	2
PSMD11	64	4
PSMB5	64	1
PPM1G	64	5
GRN	64	2
PSMB4	64	4
TRAJ56	63	1
ACIN1	63	8
ECH1	63	6
SRRT	63	9
SRRM1	63	7
MARCKSL1	63	4
DDX39A	61	6
SRP14	63	3
RPL15	63	3
COLGALT1	61	6
ACTR3	63	4
RPN2	63	4
SRSF3	63	4
RPL22	63	3
HMGN1	63	1
LYZ	62	1
TMEM189-UBE2V1	62	3
SRPRB	62	3
U2AF1L5	62	2
CTSC	62	1
DDX19B	62	6
SCAMP1	62	2
FARSA	62	5
ALDH7A1	61	6
PARVA	61	3
RBM39	61	6
RPS20	61	4
RPL29	61	3
HPRT1	61	1
RPS25	61	2
LCN2	61	1
PSMA4	61	6
TOMM34	60	1
IPO7	60	5
IMPDH2	60	3
NDUFS1	60	3
BANF1	60	3
RPL26	60	6
PITPNB	60	7
STX7	60	3
PICALM	60	6
SNAP23	60	4
EPB41L2	60	9
RTRAF	60	3
SARS	60	2
RAB21	59	4
NDUFS3	59	1
CCT7	59	9
DUT	58	3
ABCE1	58	3
SRP19	58	3
POLE3	58	1
PFDN6	58	4
HSD17B10	58	3
EIF3F	58	2
PAWR	58	1
AP1S1	58	2
ERAP1	58	4
CUL3	58	6
HIBADH	57	2
RPRD1B	57	1
ATIC	57	3
EML4	57	3
CAV1	57	4
NAMPT	57	3
RPL13	57	9
CDC5L	57	6
PPP1CA	57	3
TMCO1	56	1
DNAJA1	56	3
BID	56	3
SGTA	56	2
PDCD5	56	3
BZW2	56	6
RPL10A	56	3
TMED9	56	2
DTD1	56	1
PELO	56	2
DAZAP1	56	2
ALCAM	55	4
LRRC59	55	6
CTPS1	55	4
PSMD5	55	3
RPL9	55	3
CALML5	55	3
SQSTM1	55	2
PURB	55	2
RBM8A	55	4
DIAPH1	55	12
YTHDF2	55	4
EIF3A	54	17
BSG	54	6
OPA1	54	6
TJP2	54	12
COPS3	54	6
RPL28	54	5
OXSR1	54	1
TXNL1	54	1
NPC2	54	2
EIF3J	54	6
GART	54	5
BRI3BP	53	2
NAPG	53	3
RPL17-C18orf32	53	4
ACTL6A	53	2
CCDC58	53	2
RPS17	53	3
RCN2	53	1
SSSCA1	53	2
CACYBP	52	4
SORD	52	4
TSFM	52	2
CLTA	52	4
SF3B4	52	2
UBXN1	52	3
LSM12	52	4
CLPB	52	5
HBB	52	2
CLPTM1	52	3
SEC24C	52	5
PDS5A	52	13
YARS	48	5
1	52	3
NUDT5	52	3
MCM5	51	6
CLINT1	51	6
KARS	51	10
ZMPSTE24	51	3
SRRM2	51	14
HNRNPUL2	51	10
GPD2	51	6
DPP3	51	5
ECI1	51	4
CDSN	51	1
COPB1	51	4
DNAJB1	50	5
VAMP8	50	3
COX6B1	50	3
H2AFY	50	3
SF3B5	50	2
ATP5PB	50	5
CSTF2	50	5
H2AFJ	50	4
CASP1	50	5
SF1	49	7
CDV3	49	4
MAIP1	49	2
MRPL12	49	4
RALA	49	5
CHORDC1	49	3
UBE2K	49	3
EIF3G	49	4
SPAG9	49	13
POLDIP3	49	6
CLTB	49	6
PLP2	49	1
LAMP1	49	2
S100A2	48	4
SYNGR2	48	4
BAG2	48	4
RALY	48	6
TFG	48	2
TMX1	48	3
TPP2	48	6
PAK2	48	4
CWC22	48	3
PSPC1	48	10
MYOF	48	11
COTL1	48	6
CTSB	47	2
HDAC2	47	2
TMEM33	47	3
GSPT2	47	5
MIF	47	1
PPP2R1A	47	8
MTDH	47	5
ENSA	47	1
TRIM29	47	2
STK26	47	1
USP14	47	2
KPNA3	47	2
KHDRBS1	47	5
PSME3	47	3
NAA50	46	3
SPATS2L	46	3
TRIM44	46	3
ARHGDIA	46	4
COPS5	46	2
ANXA5	46	3
PLOD1	46	3
TXNDC17	46	1
RTN4	46	7
ABCF1	46	6
SUCLG1	46	3
NMI	46	2
ARG1	46	3
UTP6	45	5
PEX14	45	2
NOLC1	45	8
GGH	45	1
MINOS1-NBL1	45	3
ATP6V1E1	45	7
ELOVL1	45	1
PPFIA1	45	11
GNAI3	45	3
CLNS1A	44	1
PPA2	44	2
APMAP	44	4
PPT1	44	2
RPL34	44	4
SUCLG2	44	5
SERPINB1	44	5
FLG	44	23
TES	43	12
APOO	43	3
SUGT1	43	3
PKP1	43	3
LOC102724023	43	2
RPL35A	43	6
FKBP15	43	8
ATP5MG	43	1
LANCL2	43	1
MAP4	43	17
COPG1	42	6
GTF2I	42	12
UCHL3	42	2
GSS	42	2
SLC30A7	42	1
PTPA	42	2
RPL18A	42	2
CALU	42	7
NAPA	42	2
WDR43	42	4
UGGT1	42	4
TSN	42	1
ACTR2	42	6
ECHS1	42	3
ARCN1	42	8
EIF4H	41	5
S100A16	41	1
DLST	41	5
UBE2N	41	3
TXNDC5	41	7
EDF1	41	4
FARSB	41	6
H3F3B	41	6
EXOSC3	41	1
PASD1	41	7
HK1	40	5
4	40	1
OAS3	40	3
RPS27L	40	2
TRIM25	40	3
TGM3	40	7
NAA15	40	5
ATP5H	40	4
COL17A1	40	6
COPS8	40	1
IDH1	40	4
SRP9	40	1
RBBP4	40	2
AHSA1	40	2
RPL36AL	40	3
GNAS	40	4
HINT1	40	2
CEP97	40	5
CLUH	40	6
2019-09-11	40	5
PTGR1	40	3
TMSB4X	40	3
COPZ1	40	2
EIF4EBP1	39	2
PSMA1	39	4
THRAP3	39	9
BZW1	39	7
MRPL49	39	3
SRPRA	39	4
AGFG1	39	1
SEC61B	39	1
SNRPE	39	2
HDGFL2	39	6
RPS9	38	5
RAP1B	38	3
G3BP2	38	6
TECR	38	3
TMSB10	38	2
NUDCD1	38	2
HERPUD1	38	1
BCLAF1	38	9
CWC15	38	4
ALDH18A1	38	8
PTBP3	38	4
SMS	38	2
LSR	37	5
AP1B1	37	5
ADSS	37	4
ATP5F1C	37	5
RPL27A	37	2
CHD4	37	10
NDUFB10	37	1
SH3GL1	37	5
AK1	37	3
SAFB	37	5
PFDN1	37	3
CPNE3	37	4
COPS4	37	3
LDLR	37	5
CIRBP	37	3
TBCA	37	4
GPS1	37	3
DNAJC10	37	5
PSMB6	37	2
ECM1	36	3
GGCT	36	5
WFDC2	36	1
TMA7	36	3
TRA2B	36	5
TMEM132D	36	2
SEC23B	36	2
CUL4B	36	6
CSTB	36	2
MYDGF	35	1
TBL2	35	4
MRPS18B	35	2
SERPINB3	35	4
POLR2C	35	1
ALDH9A1	35	2
GNAI2	35	4
CBX5	35	1
PHPT1	35	1
GSTO1	34	2
PSMD14	34	2
STK39	34	2
SRPK1	34	3
SUB1	34	4
EWSR1	34	9
HM13	34	4
TNS3	34	5
RFC2	33	5
TMPO	33	6
MPDU1	33	2
S100A9	33	2
RCC2	33	2
RPL27	33	4
CIAPIN1	33	3
TGOLN2	33	4
AHSG	33	2
CORO1B	33	4
SREK1	33	1
PTGES2	33	6
WDR1	32	4
SFT2D2	32	1
FKBP2	32	2
CSDE1	32	6
RER1	32	2
NMT1	32	5
C4A	32	5
DDOST	32	2
KBTBD3	32	2
MPZL1	32	2
GPI	32	7
PSMB1	32	5
RPA1	32	4
TARS	32	9
TCEA1	32	5
PSAP	32	5
EHD4	32	3
SNX1	32	3
CAST	31	4
RELA	31	4
PMM2	31	3
AGPS	31	6
RPS11	31	6
CAPN1	31	5
LMAN2	31	2
CRK	31	1
MYBBP1A	31	5
BLMH	31	3
NT5C3A	31	1
FBL	31	4
ATP6V1B2	31	2
SLC35B2	31	2
KMT2D	31	20
DNASE2	31	1
EIF3E	31	3
PDHA1	30	3
FKBP3	30	3
B2M	30	4
BST2	30	2
NAA11	30	2
ARFGAP2	30	6
CAPZB	30	5
UBAP2L	30	2
FUS	30	4
ARL13A	30	6
NDRG4	30	1
IGF2BP2	30	2
TIGD6	30	3
GRSF1	30	3
EMG1	30	3
RDH11	30	1
SAR1A	30	1
SMC3	30	12
AFDN	30	8
UBA2	30	4
PPP3CA	30	4
NUP155	30	3
VPS13C	30	15
4	30	4
OXCT1	30	3
PSMC3	30	1
CD47	30	4
PTGES3	29	2
IDH3A	29	6
NLRP6	29	5
TMEM17	29	2
NDUFS6	29	2
TRIM68	29	3
MRPL11	29	1
GPN1	29	1
MYO1C	29	5
SNX6	29	3
ATAD3A	27	7
SKP1	29	1
MSH2	29	5
MTA2	29	4
FIS1	29	1
WTAP	28	3
FNTA	28	1
PPP2CA	28	4
TAP2	28	2
GNG5	28	1
SMARCA4	28	9
ANXA8L1	28	4
SCARB2	28	2
TNKS1BP1	28	2
PUF60	28	3
NOMO1	28	3
SRSF9	28	3
COQ4	28	1
WDR5	28	2
RPS2	25	5
M6PR	28	2
RSL1D1	27	4
MAP7	27	7
RPS21	27	2
RNPS1	27	1
EIF2A	27	3
TRMT10C	27	4
VBP1	27	6
SEC14L6	27	2
CFAP61	27	4
MCM4	27	5
GSDME	26	3
ADSL	26	3
EPS15L1	26	6
IVD	26	4
SLC16A1	26	2
GNPNAT1	26	2
RRP1	26	3
SLC2A1	26	1
SNRPA1	26	4
NDUFA5	26	2
RPL35	26	2
PCMT1	26	2
SBDS	26	3
OCIAD2	25	4
CCR6	25	2
TMEM258	25	1
NT5C3A	25	1
ADRM1	25	3
BTF3	25	2
RPS7	21	4
SIX6OS1	25	4
RPL38	25	2
STT3A	24	3
SERPINB2	24	2
PPP2R2A	24	2
GLG1	24	3
RNF126	24	1
SERPINB12	24	1
GTF2F2	24	2
NUP107	24	4
EPHA7	24	5
HEBP2	24	2
NCLN	23	1
OGDHL	23	6
RPL13A	23	6
EPCAM	23	3
NUCB2	23	2
DSG2	23	8
PSMC6	23	7
CAPN2	23	6
ERGIC3	23	2
PSMD7	23	1
NEXMIF	22	7
EEA1	22	22
EIF3K	22	1
METAP1	22	2
RTN3	22	5
ZFR	22	7
SRC	22	4
SRP54	22	8
EDC4	22	4
DHFR	22	2
SUMO1	22	4
MYO6	22	5
PHF3	22	6
EPHA2	22	4
SCP2	22	5
PPP1R12A	22	7
SLK	22	11
ZNF652	22	1
KPNA4	22	3
CHMP4B	22	1
CAPNS1	21	3
ERC1	21	11
VTI1B	21	1
NUCB1	21	7
EIF2AK2	21	5
TOMM70	21	2
PNN	21	8
MAD1L1	21	9
EIF5	21	1
TIMM44	21	7
SPINT2	21	1
PSME2	21	6
PPP1R14B	21	2
NUFIP2	21	3
EIF2B2	21	4
TINAGL1	20	1
LGALS1	20	2
BAG6	20	9
TRIP11	20	19
PRDX2	20	4
NOP56	20	1
OPTN	20	6
ARHGAP17	19	3
FKBP1A	19	1
APIP	19	2
JCHAIN	19	1
REPS2	19	3
EIF4G2	19	1
CRELD2	19	1
DAP3	19	3
OCIAD1	18	1
NUCKS1	18	4
TBL3	18	6
ATXN2L	18	5
PUS1	17	1
FXR2	17	1
CYBA	17	1
PACSIN2	17	3
GOLGA4	17	20
LAP3	16	1
TMEM70	16	2
GADD45GIP1	16	3
TBCB	16	2
EPHB4	16	5
HR	16	3
LARP1	16	5
DNA2	16	4
MTCH2	15	1
GARS	14	4

## Sheet: 3rd  probe 
	Score	Sequences
MYH9	3344	107
PLEC	2143	167
HSPA5	2107	40
AHNAK	1941	113
ACTG1	1901	21
FLNA	1676	62
TUBB4B	1401	17
ACTN1	1188	35
PKM	1147	29
PRKDC	1119	59
CLTC	1059	41
RNH1	996	24
HSPD1	989	26
ALDOA	978	21
FASN	975	42
AKAP12	947	27
ENO1	934	27
HSP90AB1	894	34
GAPDH	883	18
DYNC1H1	808	70
VCL	802	35
HSPA9	799	33
YWHAE	790	23
GSTP1	789	10
ANXA2	788	28
VCP	766	27
EEF2	752	37
PDIA3	709	20
TUBA1B	699	16
ATP5F1B	698	16
TRIM28	696	21
HNRNPU	664	30
SND1	658	29
SF3B3	647	16
LRPPRC	639	33
RPS27A	629	9
EGFR	597	23
IQGAP1	594	44
ATP1A1	592	30
CCT8	555	24
PGK1	549	20
TPI1	536	12
EIF4A1	534	17
PAICS	534	17
PDIA4	518	24
TPM4	507	28
EPRS	501	37
NCL	499	29
EEF1D	497	12
MCM3	493	15
STIP1	493	29
CSE1L	491	21
RRBP1	488	41
MSN	488	38
NUMA1	477	56
RAB1B	476	12
ANXA1	475	14
CKAP4	475	19
HNRNPM	475	36
TCP1	451	16
EIF2S3	450	18
HSPA4	448	30
UBA1	443	12
PTMA	439	8
CCT7	437	19
ATP2A2	435	17
NPM1	426	13
TPR	423	47
HDLBP	420	20
CALR	417	15
CAP1	415	19
IPO5	413	13
ATP5F1A	410	20
CCT2	401	19
YBX1	400	10
LDHA	398	17
ELOC	393	5
DDX17	389	23
HNRNPA1	388	14
KTN1	385	35
MYL6	384	10
CFL1	380	16
HADHA	373	19
RPS4X	372	13
HNRNPH1	364	15
CLIC1	361	11
CAT	357	13
2019-09-09	354	16
HLA-A	353	11
PA2G4	353	15
CAND1	351	18
GANAB	349	14
HIST2H2BF	345	10
GPI	344	9
PRKCSH	342	12
THBS1	342	16
KPNB1	342	16
PPIA	341	12
ACADVL	339	15
CCT4	339	17
GMPS	338	20
HNRNPD	336	12
CALM1	336	8
AHCY	335	15
VARS	333	17
EFHD2	330	10
SPTAN1	330	40
TOMM34	328	11
MDH2	325	13
EEF1A1P5	325	17
SLC3A2	324	14
PRDX1	322	13
EIF3C	322	14
XRCC5	322	17
PARP1	321	26
DBNL	321	12
HYOU1	318	12
IMMT	318	25
DCTN2	317	7
EIF3B	317	16
VDAC1	315	10
HIST1H1C	315	10
CCT6A	314	14
RPS2	311	12
RACK1	309	12
COPB2	307	19
RUVBL2	304	16
FSCN1	303	15
EIF2S1	302	9
HNRNPK	301	22
TLN1	301	32
ACLY	300	14
ERP44	299	9
CAVIN1	298	7
KHSRP	296	20
EIF3L	294	12
DSP	292	56
WARS	291	8
CTNNA1	291	18
P4HB	290	23
DHX9	288	21
AARS	285	16
GLUD1	284	15
PLIN3	282	9
PFN1	282	9
SERBP1	280	15
RANGAP1	280	7
GCN1	279	16
EIF4B	278	15
PPA1	276	6
PSMD2	276	12
HAT1	272	7
CANX	271	12
PGD	270	9
IARS	270	10
PPP1CC	269	6
MATR3	267	12
MYOF	267	22
C1QBP	266	5
PDIA6	266	13
RPL7A	266	12
FH	266	11
MCM6	265	18
CD44	265	8
MYL12A	264	7
ACP1	264	3
EEF1G	264	16
CTTN	264	17
HNRNPC	263	14
PFKP	261	14
FAM3C	261	6
RPL23	258	3
ANXA5	258	6
RBMX	258	14
RTCB	256	11
EIF5A	255	12
SYNCRIP	255	14
SSBP1	255	7
OTUB1	255	7
CCT3	254	26
PCBP1	254	9
PGAM1	253	8
XPO1	253	11
PRMT1	252	11
PEBP1	252	4
HMGA2	250	3
TAGLN2	250	11
HSD17B4	250	12
MTHFD1	249	21
HNRNPH3	248	9
RPS12	248	8
RAB7A	248	9
MACF1	246	52
ILF2	245	5
SFPQ	245	20
BASP1	243	12
STRAP	243	5
TPD52L2	242	9
ILF3	242	14
EIF3G	242	6
MAT2A	241	4
RPL12	240	7
PML	240	12
PTPN1	239	10
TUFM	238	9
VDAC2	237	7
ACSL3	236	12
GNAI3	235	11
EIF4A3	234	9
PSMB4	233	4
OGFR	233	7
RPSA	233	8
RPL4	232	15
LIMA1	232	14
MT2A	232	3
SRP68	232	14
SHMT2	232	15
HDGF	232	10
PRDX6	230	10
CBX3	229	4
PPIB	229	11
PSME1	228	10
SNRNP200	227	19
DARS	227	10
MCM4	226	9
STOML2	225	10
ACO2	224	6
ETFA	223	10
SRSF2	223	6
TKT	222	12
EIF2S2	221	14
COPA	221	16
NACA	220	7
AIFM1	220	10
ARF1	220	8
UQCRC1	219	9
ATIC	219	9
SEC22B	219	7
PDCD6IP	218	7
PPP2R1A	217	14
LRRFIP1	217	12
HMGN2	217	4
PHB2	217	11
PSME3	217	5
GOT2	217	18
NAP1L4	216	6
ALYREF	216	6
SUPT16H	216	20
ANXA7	215	10
EHD4	214	10
TJP2	213	20
FABP5	213	8
HIST1H4A	213	6
MARCKS	213	8
EPCAM	212	6
RPS14	212	7
CDC37	211	12
MVP	211	14
ANXA3	209	14
RPS3A	208	12
PSMA5	208	4
ATL3	207	7
TOMM22	207	2
APEX1	207	12
ZNF326	206	3
HNRNPL	205	14
ABCF1	205	11
CAPZA1	205	8
GFPT1	204	9
ASPH	202	6
RPS19	202	9
JUP	202	9
TMPO	201	10
PSMD12	201	11
NAMPT	201	7
EPB41L2	201	15
RPLP0	201	12
CAPZB	200	11
ERP29	200	7
PSMA4	200	7
RPS18	200	9
RCN1	200	10
TGM2	199	11
PABPC1	199	22
RPL3	199	14
CORO1C	199	12
PAK2	198	6
GTF2F1	198	5
PUF60	198	14
VAMP3	197	5
NAT10	196	10
PRPF8	195	19
RARS	194	15
ALB	193	11
ITGB4	192	13
MCM7	190	14
SLC7A5	190	4
ADAR	189	8
PLCB3	189	9
COPE	188	2
DEK	188	7
LUC7L3	187	3
UAP1	187	7
PCNP	187	3
COPB1	187	12
XRCC6	185	16
HSD17B10	185	3
VASP	184	8
DDX21	183	19
TCOF1	182	21
SNAP23	182	6
PSMC2	181	13
SF3B1	181	14
PSMD13	179	7
COPG1	179	8
ALDH1A3	179	9
ACTR3	179	12
MCM2	179	18
CTSD	177	6
IGF2BP3	177	10
RCC1	177	5
ERO1A	176	12
EHBP1L1	176	3
PDLIM1	175	11
MAPK1IP1L	175	1
IER3IP1	175	1
NUP88	175	6
RAB2A	174	4
2019-09-02	174	9
PTCD3	173	6
DYNC1I2	173	8
DUT	172	8
BAX	172	5
EEA1	172	32
PDS5A	171	12
CNBP	171	5
UBQLN1	170	5
RPS3	170	15
PPM1G	170	10
PSMA7	170	5
ELAVL1	169	8
IPO7	169	11
NOP58	169	6
PTBP1	169	11
NOP2	168	10
ABCE1	167	12
OAT	167	3
TXNDC5	167	8
SSRP1	167	9
TALDO1	167	12
H1F0	166	5
HMOX2	166	7
TRIM25	165	7
RPL8	165	7
RPS5	165	13
NSFL1C	165	5
RUVBL1	164	10
DLST	164	6
ATP5J	164	3
2019-09-07	163	8
STOM	161	5
HADHB	161	9
DNAJB11	161	6
RPS8	161	7
RPLP2	160	5
PSMC3	160	10
PSMD4	159	7
LASP1	158	10
RPS6	158	6
CNN2	158	12
RAB21	158	6
PSMD11	157	12
SNRPB	157	4
PFDN5	157	7
VPS35	157	8
TOP1	157	16
STMN1	157	9
MDH1	156	6
G3BP1	156	3
RBM14	156	5
FKBP8	156	3
USP14	155	7
ST13	155	9
USMG5	155	1
SMARCA5	154	18
GDI2	154	9
C7orf50	154	4
KARS	152	16
RPL22	152	4
SORD	152	3
ESD	152	3
SF3A1	152	12
EMD	151	5
CCT5	151	17
RBM4	150	8
ARHGDIA	150	8
NTMT1	149	2
KIF5B	148	22
EIF3F	148	3
SRPRB	148	5
NUP155	147	5
FAM98A	147	3
CTPS1	147	5
TOMM40	146	6
PDAP1	146	6
RBBP4	146	6
ETFB	145	6
SNRNP70	145	7
HK1	145	14
ATXN10	145	8
ACTR2	145	8
GART	145	15
THUMPD1	145	7
LAD1	143	13
PPP1R12A	143	10
PRPF6	143	14
DDX19A	143	10
UQCRC2	143	8
GLS	143	5
EIF6	142	4
HNRNPUL2	142	7
SPCS2	141	5
CMPK1	141	4
PRPF19	141	9
SERPINH1	140	8
EIF3H	140	7
EIF3E	140	9
RTN4	140	6
NARS	139	5
SLC25A5	139	8
ACBD3	139	8
CALD1	138	10
LGALS3BP	138	5
MYO1C	138	9
TXLNA	138	9
RAB5C	138	5
DLD	137	10
SLC1A5	137	7
RPL13	137	9
UCHL3	137	5
ALDH2	137	7
S100A10	136	1
CDK1	136	7
NME1-NME2	136	8
COX5A	136	5
FEN1	136	6
MAP4	136	25
FKBP2	135	4
TWF1	135	6
ACAT1	135	7
MTDH	135	11
CLIP1	135	12
CTSB	135	4
RPA1	134	8
CAPRIN1	134	16
CD59	134	3
DHX15	134	8
GLG1	134	8
SDHA	133	7
RBM26	133	7
CLPP	133	3
ARPC5L	132	2
ELOVL1	132	2
RPS17	130	7
TNPO1	130	9
IL1A	130	3
EXOSC3	129	3
FAM129A	129	6
SPTBN1	129	29
ICAM1	129	10
SART1	129	11
RPS13	129	5
PCNA	129	9
SNU13	129	4
STAT1	129	12
ELOB	128	2
RECQL	128	8
BZW2	128	7
CS	128	12
TBCA	128	7
SRSF7	128	6
NDUFS8	128	3
SUCLG2	128	11
OLA1	127	9
CBR1	127	7
SET	127	8
RPL10A	127	6
RPL18	127	10
HIBADH	127	3
YARS	127	12
HSPE1	126	7
ALDH18A1	126	11
GNB1	126	8
PGM1	126	9
FAF2	126	5
TOR1AIP1	126	11
AIMP2	126	5
UBAP2L	126	8
SF3B2	126	16
IDH2	125	8
SGTA	125	3
LARS	125	12
ANP32A	125	6
SNRPB2	124	5
EIF3M	124	4
PSMC5	124	10
CACYBP	124	6
EIF3A	124	18
FAM120A	124	9
HMGA1	124	4
HEATR1	123	9
YTHDF3	123	9
ITGA6	123	8
KHDRBS1	123	4
VAPB	122	10
HSPB1	122	7
ECPAS	122	15
RPS24	122	3
ANP32E	121	4
AP3D1	121	8
ERLIN1	121	7
DCTN1	121	16
PLOD2	121	5
NSUN2	121	10
WDR1	120	7
TMEM189-UBE2V1	120	6
RPN1	120	11
MTAP	120	5
PHF5A	120	2
SQOR	119	7
MYBBP1A	119	11
LGALS1	118	7
MCM5	118	12
TPD52	118	4
FKBP4	118	10
CAPNS1	118	7
SF3A2	117	9
PSMC1	117	12
BSG	117	8
COPS3	117	4
MAPRE1	117	8
USO1	116	6
DSTN	116	7
CALU	116	8
SAE1	116	6
RAD50	116	20
RALY	116	10
RPL7	116	12
SEC23B	116	6
PPL	116	23
SNX2	115	10
TMED4	115	3
NUP54	115	9
PITPNB	114	4
PKP2	114	8
PXN	114	5
GIGYF2	113	19
OXCT1	113	6
PFN2	113	2
SRSF1	113	10
ANXA8L1	113	4
PRDX5	112	7
PRDX3	112	7
NUP107	112	4
CHCHD3	112	9
TM9SF2	112	3
SNRPF	111	1
UGGT1	111	9
POLR1C	111	5
TFG	111	7
RPS9	111	7
RPL6	111	9
DAD1	110	4
EIF2A	110	7
CDC5L	110	12
ZFR	110	9
CSDE1	110	13
CTNNB1	110	7
NUP153	110	7
PSMD7	110	4
SSB	110	17
PAFAH1B1	109	9
RPL30	109	6
RBM8A	109	3
NAA15	109	14
MTPN	109	4
FUS	109	8
RTRAF	109	5
LSM2	108	3
STAT3	108	6
OGDH	108	10
TARDBP	108	4
RAB11A	108	8
SRRM2	108	31
CLIC4	107	9
S100A2	107	5
IFI16	107	15
SRSF6	107	8
SRP14	107	3
NUP93	107	16
TFRC	106	4
WDR5	106	3
STK39	106	3
HARS	106	11
IGF2BP1	106	10
BANF1	106	4
RPL5	106	14
TSN	105	3
MAGEA4	105	7
PMPCB	105	6
SRP72	104	10
NMT1	103	7
COPS4	103	7
RAP1B	103	4
RHOA	103	6
PSMB2	103	5
RPL9	103	7
ECH1	103	8
IGF2BP2	103	1
SRP54	103	9
HPRT1	103	4
NOMO1	102	4
SQSTM1	102	3
NONO	102	17
JPT2	102	5
TUBG2	102	3
LANCL2	102	4
RANBP3	102	4
NDUFS1	102	9
ESYT1	101	6
RB1	101	6
ALDH7A1	101	10
TARS	101	13
GOLGA2	101	10
ZMPSTE24	101	5
PNP	101	5
TXN	101	5
CD81	101	4
DSG2	101	8
MT-CO2	101	3
UBXN1	100	8
SH3GL1	100	6
SCRN1	100	2
MARS	100	8
EIF3I	99	6
SARS	99	9
ATP5PB	99	5
PFDN2	99	4
ACTR1A	99	4
RPS28	99	3
DNAJC7	99	7
S100A14	99	2
ERH	99	5
GARS	98	11
ATG3	98	3
BABAM1	98	3
CSRP1	98	2
PPP2CA	97	5
G3BP2	97	5
PGRMC2	97	2
ATP5H	97	6
CHD4	97	18
INF2	96	7
ARPC1B	96	7
PICALM	96	5
2019-09-10	96	9
FAM98B	96	4
RPL19	96	7
RPL32	95	1
LSM12	95	3
SPTLC1	95	5
SP100	95	18
LUC7L2	94	8
KPNA6	94	8
SSR4	94	3
RBM39	94	8
NUDCD2	94	2
BPNT1	94	4
TPT1	94	6
S100A11	94	5
TMED10	94	6
PSMC6	94	10
CAD	94	9
DDX1	94	10
RFC1	94	12
RDH11	94	1
EWSR1	93	7
LCN2	93	3
HACD3	93	3
EIF3J	93	4
PARK7	92	8
LAMB3	92	7
PSMA3	92	9
G6PD	92	5
SEC13	92	4
SURF4	92	2
HOOK1	91	8
PGRMC1	91	3
SNRPD3	91	2
RPL14	91	7
RPL24	91	3
PES1	91	6
GSTK1	91	4
RPS25	91	3
GNPNAT1	91	2
TAP1	90	5
SF3B5	90	1
NASP	90	10
SMS	90	6
TUBB6	90	3
SLC9A1	90	3
SCPEP1	90	4
RAD23B	90	7
4	90	1
ACTL6A	90	4
PSMB5	90	5
L1RE1	90	3
RPS27	89	3
DNTTIP2	89	8
SCAMP3	89	3
APOL2	89	5
DDX46	89	18
SLC25A11	89	3
HCFC1	88	4
GRN	88	3
RPL10	88	10
ZC3HAV1	88	7
RPL15	87	5
PPA2	87	6
SF1	87	8
F3	87	5
RPS21	87	7
RPL13A	87	8
WDHD1	87	11
DDB1	87	6
MTX1	87	3
MSH6	87	14
KRI1	86	5
NAA50	86	4
CDV3	86	5
DDX39B	86	10
RALA	86	4
RPL36	86	6
PPP6R3	85	7
PSMA6	85	6
RPL11	85	7
PSMC4	85	4
APMAP	85	3
RPL26	85	7
DIAPH1	85	20
NFKB2	84	8
EEF1B2	84	5
RAN	84	10
PMPCA	84	8
SDC1	83	1
RAB34	83	4
WTAP	83	7
TACSTD2	83	5
PTMS	83	4
RPS20	83	5
MYO1B	83	15
CUL4B	82	9
GNG12	82	4
NLRP2	82	7
RPL23A	82	8
DYNC1LI2	82	6
COX7A2	82	1
ZYX	82	5
GRHPR	82	3
SUB1	82	5
CELF1	82	3
SNRPG	81	2
IFITM2	81	2
POLE3	81	1
RPL17	81	2
PSMB6	81	3
JPT1	81	4
PSMD9	81	2
4	81	4
AIMP1	81	11
RRP15	81	6
RBM3	81	2
HK2	81	13
SREK1	80	4
CDKN2AIP	80	2
PYM1	80	5
EPS8L2	80	9
RBX1	80	4
NAPG	80	3
RHEB	80	2
ECHS1	79	5
ALCAM	79	5
CIRBP	79	6
THRAP3	79	12
TOP2A	79	13
NDUFB4	79	2
SF3B4	79	5
ITPA	78	4
KCTD12	78	3
GET4	78	4
EPHA2	78	13
EXOSC4	78	2
ARHGDIB	78	4
PTPN2	78	3
NUDC	78	13
4	78	3
PDCD5	78	4
MRPL4	78	3
ITGB1	77	8
AP1B1	77	10
COPS8	77	3
RHOG	77	5
ADRM1	77	3
PDHX	77	6
WDR36	76	5
SF3A3	76	11
ZRANB2	76	5
HP1BP3	76	6
CWC22	76	4
ATP6V1G1	76	3
MRRF	76	2
TXNRD1	76	4
UQCR10	76	2
QTRT1	76	5
PLOD1	75	6
IKBIP	75	6
1	75	4
PPME1	75	5
PHGDH	75	6
EIF3K	75	5
PRPS1L1	75	2
NCBP3	75	7
NANS	75	6
PABPN1	74	5
HIST1H2AG	74	4
RBM47	74	3
IARS2	74	5
EIF4H	74	7
TXNL1	73	4
RPS26	74	2
BRI3BP	74	2
BUB3	74	8
SARNP	74	6
FARSB	73	10
COPZ1	73	2
CDK9	73	6
GCSH	73	2
TXNDC17	73	1
CHCHD2P9	73	3
SPCS3	73	1
TNKS1BP1	73	13
TJP1	73	11
POLR2H	73	2
ECI1	73	6
SOD1	72	5
HMGB2	72	11
ARCN1	72	11
FHL2	72	6
2019-09-08	72	4
EIF3D	71	7
CUL3	71	7
RRM1	71	6
SOD2	71	6
CAPN2	71	7
TIMM44	71	11
LETM1	71	5
NDUFA5	71	3
METAP2	71	6
NUDT5	71	2
BZW1	71	14
MRPL11	71	5
PSMB3	71	5
BOLA2	70	4
ADSL	70	3
PSMB1	70	5
SMU1	70	5
MRPS27	70	5
NELFE	70	2
NUP37	70	3
DDOST	70	3
RNPS1	70	4
ATP5F1D	70	2
SUMO2	70	3
SFXN1	69	5
AK1	69	2
RPN2	69	5
IMPDH2	69	7
NDUFA7	69	1
RANBP1	69	8
VAMP8	68	3
LSM5	68	1
PRKAA2	68	3
DNAJB1	68	4
TCEA1	68	5
PEA15	68	2
CD74	68	2
GTF2F2	68	1
SLC25A22	68	5
POLDIP3	68	6
TRMT112	68	3
TES	68	13
STT3A	68	5
TRIM44	68	2
NCEH1	68	6
USP7	67	9
NUP214	67	7
PRRC2C	67	23
ZC3H14	67	2
AP1G1	67	3
REEP5	67	5
SYNGR2	67	3
PHPT1	67	1
TMEM87A	66	5
ENSA	66	3
RPL18A	66	6
CTNND1	66	8
PSMD1	66	9
BOP1	66	6
PREP	66	3
CHMP4B	66	7
LRRC47	66	3
SNRPD2	66	9
BAG2	66	7
RPL28	65	7
NPC2	65	5
MARCKSL1	65	4
TP63	65	3
TIMM23B	65	1
SRP19	65	3
RFC2	65	4
NT5E	65	9
MSH2	65	9
KLC2	65	8
PQBP1	65	2
CHORDC1	65	4
DCTPP1	65	1
SLC25A24	65	7
CNDP2	65	8
UBE2N	64	3
HERPUD1	64	2
RPL35A	64	8
NIT2	64	3
PURB	64	3
CAPN1	64	9
AIP	64	3
SSSCA1	64	2
PFDN1	64	4
AGPS	63	7
EDF1	63	2
MT-ND3	63	1
M6PR	63	3
HNRNPDL	63	1
P4HA1	63	4
DTD1	63	2
SEC24B	63	2
TMX1	63	2
MRPL12	63	5
ACACA	63	10
PVR	63	2
GRPEL1	63	6
HDAC2	62	8
PYGL	62	9
LONP1	62	9
SLC30A7	62	1
MOV10	62	5
CRKL	62	6
FLOT2	62	6
STX7	62	2
COX4I1	62	5
SEC24C	62	6
HMGN1	62	3
UBE2K	62	6
PTPN12	62	2
LMAN1	62	2
COMT	62	3
PSME2	61	8
DIS3	61	4
SRSF5	61	4
CCDC47	61	5
ACIN1	61	9
AFDN	61	10
CYB5R3	61	2
SPATS2L	61	11
RCC2	61	4
LTA4H	61	3
BAG6	61	11
RPRD1B	61	3
SNRPA	61	3
HCLS1	60	3
NDUFS3	60	1
BID	60	3
PTGR1	60	5
NUDCD1	60	3
IWS1	60	6
EMC8	60	5
SSR1	60	2
PSMA1	60	9
TMSB10	60	1
TMEM263	60	2
VAT1	59	8
RELA	59	4
DCBLD2	59	4
NPLOC4	59	5
GNPDA1	59	2
CCDC9B	59	4
WDR43	59	6
BCLAF1	59	9
MRPL19	59	4
DYNLRB1	59	3
DYNC1LI1	59	2
PSMB7	59	2
GPN1	59	1
CTSC	59	4
VAMP7	59	2
PFDN6	58	7
CLINT1	58	6
PDLIM5	58	4
PSPC1	58	9
TIMM50	58	6
NT5C3A	58	4
USP9X	58	16
PPP4R1	58	4
PSMB9	58	2
SMC3	58	21
EML4	58	8
TMCO1	58	1
ADAM9	58	5
ROMO1	58	3
U2AF1L5	58	1
BCL10	58	3
TIAL1	58	1
DHFR	58	3
PELP1	58	6
SPINT2	58	2
H1FX	57	2
ALDH1B1	57	7
MIF	57	1
AKR1A1	57	5
IVD	57	4
ETF1	56	7
SLTM	57	11
GORASP2	57	2
MLEC	57	3
hCG_1642624	57	3
ATP2B3	57	11
CLTB	57	6
TIA1	57	2
XRN2	56	6
RPS11	56	6
EIF5B	56	11
PAFAH1B3	56	2
NUFIP2	56	5
CSNK2A2	56	3
ATAD3A	55	14
B2M	55	3
RCN2	55	3
BLVRB	55	3
LRRC59	55	6
ARL2-SNX15	55	3
FXR2	55	6
SNRPA1	55	6
PSMB8	55	2
OXSR1	55	1
SRPK1	55	5
QARS	55	4
CAST	55	9
HRNR	54	2
DECR1	54	1
GOLPH3	54	3
SMARCA4	54	11
DBN1	54	6
HSDL2	54	6
GSPT1	54	7
PPP2R2A	54	2
RBMS3	54	4
KPNA2	53	5
TMEM33	53	3
RAE1	53	2
AASDHPPT	53	5
SPAG9	53	13
CKAP5	51	17
EIF4G2	53	9
CSTF2	53	4
ATP5MG	53	1
PM20D2	53	5
GAPVD1	53	7
IGF2R	53	14
PSMD3	52	8
CPSF6	52	5
RRAS2	52	3
TSFM	52	3
HDGFL2	52	5
PTGES3	52	5
RAB13	52	6
CD99	52	1
AHSA1	52	3
RFC3	52	3
UTP6	52	4
UPP1	52	5
POLD3	51	8
TBC1D23	51	4
STXBP3	51	6
CLUH	51	8
APOO	51	2
API5	51	9
ZNF185	51	5
AGFG1	51	3
USP47	51	10
AACS	50	3
GATAD2A	50	4
TSPAN31	50	2
DUS3L	50	3
DEFA1	50	1
PELO	50	3
SRSF11	50	2
ATP1B1	50	4
PIP	50	2
CASP1	50	8
ATXN2	49	6
RER1	49	3
DCD	49	1
METAP1	49	2
RPL27A	49	3
SEC62	49	4
NOP56	49	3
LRBA	49	10
SWAP70	49	6
BLVRA	49	4
CYFIP1	49	8
SRP9	49	2
XPO5	49	8
TRMT10C	49	4
ARPC4-TTLL3	49	3
PPP3CA	49	9
BAG3	49	2
CLNS1A	49	3
TP53BP1	48	12
H3F3B	48	8
TMED7-TICAM2	48	1
OPA1	48	8
CCDC50	48	5
TRA2A	48	5
NDUFA13	48	4
MFAP1	48	3
EXOSC6	48	3
NAA10	48	4
IRF3	48	4
ATP5F1C	48	4
PLAA	48	6
UTP14A	48	8
RPS16	48	4
MAP2K1	48	4
CARS	48	9
STK4	47	7
AK2	47	3
CSNK2A1	47	5
YKT6	47	2
BCAP31	47	7
UBR4	47	26
SAAL1	47	1
PSIP1	47	3
NDRG1	47	2
MAGOHB	44	5
EIF2B2	47	5
CLTA	47	5
DDX56	47	3
GIPC1	47	1
CCDC124	47	4
BCAT2	47	4
IDH3A	47	8
RPL36A	47	3
UGP2	47	5
TXNDC12	46	2
DVL3	46	4
CALML5	46	2
MRE11	46	8
SLIRP	46	5
SUMF2	46	3
MRPS9	46	3
MAD1L1	46	11
FKBP1A	46	3
PSMD14	46	7
TGOLN2	46	4
NFS1	46	2
MAOA	46	3
RSL1D1	46	8
ARHGAP1	46	5
STK26	46	2
CHP1	46	3
NAPA	46	3
GOSR1	46	7
GLRX3	46	3
TRA2B	45	7
C2orf80	45	2
RALB	45	3
PGLS	45	2
RRP1	45	3
2019-09-11	45	6
SEC11A	45	5
SLC38A2	45	1
TMSB4X	45	3
RIF1	45	13
EIF5	45	5
TOMM20	45	1
SFT2D2	44	1
SDF2L1	44	1
MTA2	44	7
PKP3	44	14
PLS3	44	8
NOLC1	44	10
HMGCS1	44	2
CSTB	44	2
SEH1L	44	2
PPP3R1	44	1
GPS1	44	3
NUCB1	44	5
SRRT	44	9
ATP6V0D1	44	3
DYNLL1	43	2
PALLD	43	8
FDPS	43	3
NHLRC2	43	4
TRMT6	43	1
S100A6	43	5
DRG1	43	4
NUP205	43	11
CPNE3	43	4
LDLR	43	5
MINOS1	43	1
SAR1A	43	4
PGM3	43	4
MTHFD1L	42	8
RABGAP1	42	9
SAP18	42	7
TIGAR	42	1
HADH	42	5
ZNF598	42	6
GGCT	40	3
SMC4	42	12
TNS3	42	5
APEH	42	3
EARS2	42	5
RRP12	42	6
H2AFY	42	5
ZC3HC1	42	4
GLO1	42	2
LAP3	42	1
UFD1	42	4
CALML3	42	4
TIMM13	42	2
SPATS2	42	5
BRD2	42	8
VTI1B	42	3
COPS5	42	2
EIF1	42	2
GHITM	42	3
OAS3	41	3
PIP4P1	41	2
4	40	4
CCDC187	41	10
PDHB	41	2
MCU	41	2
LACTB2	41	2
PIK3C2A	41	8
ESYT2	41	6
ARPC2	41	3
CCDC6	41	6
CDC42	41	4
TMOD3	41	7
MAIP1	41	3
GCLM	41	1
PTGES2	40	7
RAD21	40	4
NT5C2	40	4
PDLIM4	40	1
CCDC58	40	2
PSMG2	40	4
SLC16A3	40	2
UBXN7	40	5
GOT1	40	4
NF1	40	13
FLG2	40	3
HM13	40	2
LAMP1	40	4
DAZAP1	40	3
PMM2	39	5
CSTF3	39	2
MDC1	39	8
RPL35	39	2
CLPX	39	5
OCIAD2	39	4
RBMS2	39	4
SLC16A1	39	3
RNPEP	39	4
ACADM	39	6
EIF4EBP1	39	3
SUGT1	39	2
ADI1	39	1
LSR	39	5
SPECC1	39	8
ATAD1	39	4
SART3	39	9
PEX14	39	2
CAV1	39	5
RNF114	39	2
SEC61B	39	4
ZFP91-CNTF	39	5
CPT1A	39	2
CIAPIN1	39	4
GPD2	39	5
IMPA1	39	3
DR1	39	1
YES1	38	7
EIF4E	38	2
APIP	38	4
KPNA4	38	3
ARPC3	38	2
THOP1	38	3
GSDME	38	3
BTF3	38	5
TPP2	38	1
SRSF9	38	5
NIFK	38	1
LIN7C	38	5
SUMO1	38	5
HSPH1	38	18
TMEM109	38	3
GOLM1	38	6
GRWD1	38	3
3	38	8
POLD1	38	5
ADH5	38	8
PPHLN1	38	4
TNFAIP2	36	5
PCMT1	38	2
NDUFV1	38	4
PGM2	37	9
FNTA	37	2
EIF2AK2	37	4
USP5	37	8
SLC33A1	37	4
SRM	37	2
GTPBP4	37	7
KBTBD3	37	1
GSS	37	4
MRPS2	37	1
AP3B1	37	10
IDH1	37	3
SMC1A	37	23
DDX18	37	5
NUP98	37	8
HINT1	37	1
PAXX	36	1
PTPA	36	2
ANKFY1	36	7
SNRPC	36	1
CYCS	36	3
RPL29	36	4
GPRC5A	36	3
ALDH16A1	36	3
SNRNP40	36	4
ATXN2L	36	7
ATP6V1E1	36	6
ATP6V1A	36	4
KPNA3	36	5
PPP1R14B	36	4
FBL	36	5
ATP5O	36	2
NCAM2	36	6
TRAJ56	36	2
NPEPPSL1	30	5
ATP6V1B2	35	5
LARP1	35	12
AKAP8	35	4
LYPLA1	35	2
MRPS26	35	10
S100A7A	35	1
SERPINB5	35	3
DPP3	35	9
SRPRA	35	9
S100A9	35	1
TROVE2	35	6
XRCC1	35	1
PPP4R2	35	2
FIS1	35	1
RPL27	34	3
RPAP3	34	6
MYCBP	34	2
SON	34	13
EVPL	34	22
SEC14L6	34	2
DNAJC11	34	7
U2AF2	34	3
PDLIM7	34	2
DTYMK	34	3
MPDU1	34	2
PNO1	34	3
TOMM70	34	3
HPCA	34	3
UBE2L3	34	2
DNAJA2	34	4
SCP2	34	7
TOMM6	34	1
TBCB	34	2
DNMT1	34	12
CHTOP	34	7
RYR3	34	7
GRSF1	33	8
MYDGF	33	1
FLII	33	9
MBOAT7	33	3
GSTO1	33	5
ACTR1B	33	2
NCBP1	33	4
TJAP1	33	5
LSM4	33	5
SLK	33	20
CD47	33	6
GTF2I	33	14
MESD	33	2
RNF126	33	1
GID8	33	4
SMARCC1	33	10
TTC37	33	8
TLDC1	33	2
DPM3	33	1
DPP9	33	5
PITRM1	32	11
MAP4K4	32	9
LAMC2	32	12
PRKRA	32	1
CCS	32	1
PGAM5	32	1
PPP6C	32	2
IL18	32	1
EMC2	32	2
ADSS	32	5
KHDC4	32	3
F11R	32	5
NAE1	32	4
YIF1A	32	1
MTHFD2	32	4
IFI35	32	3
SERPINB6	31	6
PLP2	31	1
ITGA3	31	14
COX6B1	31	2
ACOT9	31	7
EIF1AX	31	3
MAPK1	31	12
UPF1	31	7
COG2	31	7
CSNK2B	31	4
ARFGAP1	31	2
SLC25A3	31	5
HGS	31	6
OPHN1	31	4
HIBCH	31	3
APRT	31	8
EBNA1BP2	31	8
DNASE2	31	2
TXLNG	31	6
MOB1A	31	2
LAMTOR1	31	2
ABLIM2	31	1
EMG1	30	4
AMN1	30	2
MED20	30	1
DNAJA3	30	1
PNN	30	17
SMC2	30	16
NOL11	30	6
VPS25	30	2
SETDB1	30	8
SBDS	30	5
KIF4A	30	11
RAB32	30	6
WDR26	30	3
DNAJC8	30	1
RHOT2	30	3
VBP1	30	9
UBE4A	30	5
PABPC1	30	7
SLC35B2	30	2
C11orf68	30	1
MYBPC2	30	4
SCAMP2	30	2
GOLGB1	30	37
AK4	29	3
CNOT3	29	3
GNG5	29	1
GABRG3	29	2
FOSL1	29	3
ANLN	29	11
EIF2B4	29	4
MKI67	29	14
FARSA	29	5
OGT	29	2
MACROD1	29	5
DCUN1D1	29	2
SAFB2	27	8
UBXN4	29	6
CPD	29	5
TRIP6	29	5
ERGIC3	29	3
MAT2B	29	1
NSF	29	5
ZPR1	29	4
SERPINB4	28	5
WDR18	28	3
COLGALT1	26	7
HOMER3	28	4
ZMYM4	28	7
S100A13	28	1
PRPSAP2	28	3
CLDN1	28	2
MTA1	28	5
METTL3	28	2
RPL31	28	5
PSPH	28	5
RSF1	28	7
NOC2L	28	2
NDUFB10	28	3
NARS2	28	4
TOR1AIP2	28	6
FKBP3	28	4
MTREX	28	7
RBM44	28	10
TBL2	28	6
CNOT10	27	4
ENAH	27	5
TIMM10	27	2
P4HA2	27	1
FUK	27	4
CRELD2	27	2
NOSIP	27	3
DNM1L	27	6
UCHL5	27	2
C12orf10	27	5
SLC25A1	27	3
CHMP1A	27	5
MRTO4	27	3
ANKRD17	27	12
S100A16	27	2
NEDD8-MDP1	27	4
SCCPDH	27	4
SUCLG1	27	2
TTC25	27	4
PSMD8	26	2
CAB39	26	2
VPS26A	26	7
PSTPIP2	26	3
CRK	26	3
CCAR1	26	13
ALDH3A2	26	5
BST2	26	1
COTL1	26	6
CWC15	26	5
DDX42	26	6
BICD2	26	7
TIPRL	25	2
ATPIF1	25	3
RBM15	25	6
NUP50	25	3
CPNE1	25	5
SERPINB1	25	5
TFAM	25	4
N4BP3	25	8
SOAT1	25	2
SNRPD1	25	1
PURA	25	3
PEF1	25	6
STX12	25	5
RPL34	24	2
THOC2	24	7
RPS23	24	4
TOMM5	24	2
SNX6	24	2
IFNK	24	2
ACOT13	24	3
UBA2	24	11
RAC2	24	4
NDUFB1	24	2
ABI3BP	24	2
AFG3L2	24	6
SNX3	24	3
COASY	24	1
FAM129B	24	9
TMA7	24	1
MAML3	24	4
STRN3	23	3
MRPL50	23	1
YIPF5	23	1
HINT2	23	1
ELP1	23	7
RBM12	23	4
UBA5	23	2
IK	23	4
MYCBP2	23	18
SLC9A3R1	22	3
ZFPL1	22	2
AKR1B1	22	5
ACADSB	22	3
UBTF	22	9
ERGIC2	22	1
C12orf29	22	1
HDHD5	22	3
PFDN4	22	4
RAC1	22	4
ATP5J2	22	1
SLC38A1	22	3
DAP3	21	4
HSF4	21	3
RBM28	21	13
ATP5F1E	21	2
LARP7	21	8
CYBA	21	1
CAPG	21	2
ATP1B3	21	2
SERPINB2	21	5
PLA2G4C	21	3
PPP1R13L	20	3
UBA6	20	8
TMED1	20	2
EML2	20	3
NUCKS1	20	1
NCLN	20	1
DDX6	20	7
USP10	20	2
SLC2A1	20	2
RPS6KA3	20	4
SCYL1	19	1
HLA-DPA1	19	1
GPKOW	19	6
UBE2Z	19	2
GRIN3A	19	4
PDCD10	19	4
CASP4	19	2
GOLGA8F	19	10
HEBP1	18	2
MIEN1	18	3
TTLL12	18	5
DDRGK1	18	5
PKD2	18	6
YY1	18	5
RPS10-NUDT3	17	7
PYCR2	17	3
SF3B6	17	3
COX5B	17	5
RPS15	17	3
OSBP	17	2
RPS7	17	5
BRD4	15	5
CUL4A	15	2
ZEB2	15	11
IMUP	15	1
NDUFAB1	14	4
MCTS1	14	2
TM4SF19	13	4

## Sheet: 3rd  RNA-
	Score	Sequences
MYH9	3170	106
PLEC	1896	149
AHNAK	1715	103
HSPA5	1570	43
ACTG1	1522	18
FLNA	1518	69
ACTN4	1314	38
PKM	1076	26
HSP90AB1	1056	32
ALDOA	1010	21
TUBB4B	997	12
FASN	958	36
AKAP12	892	30
GSTP1	879	8
HSPD1	870	26
LMNA	864	39
CLTC	826	35
PRKDC	757	52
IQGAP1	736	33
VCP	736	23
HSPA9	698	34
ANXA2	697	29
DYNC1H1	696	50
VDAC1	675	7
PDIA4	674	23
ATP5F1B	667	13
YWHAE	663	22
LRPPRC	654	35
ENO1	653	26
GAPDH	610	16
TPM3	512	29
HNRNPM	578	34
EEF2	578	28
ATP1A1	563	26
MSN	559	32
SND1	541	22
EPRS	528	26
TPI1	523	13
CCT2	517	17
NCL	512	28
RPS27A	506	8
THBS1	505	21
HNRNPU	502	24
ANXA1	501	15
PDIA3	481	19
RRBP1	473	44
HNRNPA1	472	13
STIP1	462	26
HSPA4	453	31
RNH1	441	15
VCL	439	31
CALM1	433	10
TPR	430	35
TUBA1C	427	16
EGFR	425	21
HNRNPC	419	20
MYL6	418	9
EEF1D	417	12
PGK1	417	16
IPO5	398	11
NPM1	392	13
CSE1L	386	21
RAB1B	385	13
KTN1	383	47
EIF4A1	371	17
LDHA	370	15
DSP	365	50
ERP44	361	7
CCT8	356	21
YBX1	349	14
MYL12A	348	7
HIST1H1C	346	9
TCP1	344	16
PTMA	338	7
TPD52L2	338	9
UBA1	332	17
PPIA	330	10
CALR	329	16
HNRNPK	327	17
HADHA	326	14
CKAP4	324	19
CD44	324	7
HNRNPD	323	12
PCBP1	279	8
TRIM28	316	16
EIF3C	314	13
HNRNPH1	314	13
CLIC1	312	11
RPS3A	308	13
KHSRP	308	13
CAP1	307	14
CCT4	307	18
GANAB	306	15
ANXA3	305	9
SPTAN1	305	36
HDGF	305	11
HLA-A	247	9
EEF1G	300	15
XRCC6	294	20
IMMT	291	17
AHCY	290	12
CFL1	289	13
NUMA1	288	39
DDX21	286	16
CTTN	285	21
LASP1	281	11
HDLBP	281	16
ATP2A2	279	19
TXLNA	278	6
ANXA7	275	8
ATP5F1A	275	17
RPS3	275	14
EIF2S1	274	11
TLN1	269	28
CAT	268	9
TUFM	267	8
GOT2	267	14
EIF3L	266	13
H1F0	265	9
OTUB1	264	7
DYNC1I2	264	4
PPIB	264	9
ASPH	263	8
RUVBL2	262	14
F3	261	5
PRDX1	260	13
PARP1	257	13
DLD	257	6
ILF2	255	4
RPS4X	255	13
PA2G4	255	14
EEF1A1P5	255	16
BASP1	255	11
HNRNPL	255	14
MTHFD1	254	22
ACADVL	254	11
SERBP1	253	15
ANXA5	252	8
PRMT1	251	9
FSCN1	251	12
RPL7A	248	10
MARCKS	248	7
SF3B3	247	13
CBX3	246	11
VARS	245	17
2019-09-09	241	13
RPL12	241	5
EIF3B	241	14
RAB7A	240	5
DBNL	239	13
EFHD2	239	11
EIF5A	239	13
EIF4B	238	9
RPSA	235	8
ETFA	233	9
PFN1	231	8
RPL19	230	3
CTNNA1	230	16
PDIA6	230	8
PAICS	229	11
COPB2	229	13
P4HB	228	21
HMGN2	227	5
ACP1	227	5
DHX9	226	24
SLC3A2	226	11
KPNB1	224	12
PSMD2	223	9
IARS	223	13
RARS	222	14
PRKCSH	220	13
PSMD13	219	7
FABP5	219	8
STOML2	218	10
EIF2S3	215	12
ACAT1	214	4
SYNCRIP	212	13
NSFL1C	210	7
SP100	210	12
ANXA11	210	4
TAGLN2	209	11
PFKP	209	10
PCNA	208	9
LRRFIP1	208	12
ERO1A	208	9
MT2A	207	3
CCT3	207	17
RHOA	205	5
SDHA	205	9
PRPF6	204	9
HYOU1	204	17
PABPC1	204	13
MDH2	204	11
NACA	203	7
PEBP1	203	5
ILF3	202	13
EIF4G1	202	15
TOMM34	201	7
HMGA2	200	4
STRAP	199	6
VDAC2	199	6
RACK1	197	12
SERPINH1	196	6
DPP3	195	7
G3BP1	193	4
RBMX	192	16
EMD	191	7
SPTBN1	190	32
COPA	190	18
PGD	189	7
MYOF	189	21
CCT6A	189	15
RPS8	188	7
CALD1	188	11
MCM6	188	17
AARS	187	21
MCM2	187	14
PRDX5	186	4
RPL23	185	4
STAT1	185	8
SNRNP200	185	13
NAMPT	185	4
RPS6	184	8
PSMD12	183	11
ITGB4	180	15
RPS19	178	11
C1QBP	177	7
RANGAP1	177	10
LIMA1	176	12
PPA1	176	5
OGFR	175	3
KIF5B	173	16
CCT7	173	11
SSRP1	172	7
UBAP2L	170	7
RANBP2	170	20
RPS11	170	9
SFPQ	170	17
UQCRC1	170	7
PSMA5	169	4
XRCC5	169	11
MATR3	169	11
OAT	169	3
ALYREF	169	4
IPO7	169	10
PAK2	169	6
NAP1L4	168	6
PPIF	166	6
DCTN2	166	5
STOM	166	4
SF3B1	165	9
TPD52	165	7
EFTUD2	164	9
SF3A1	164	13
ETFB	164	4
PSME3	163	4
ICAM1	163	11
ACO2	163	5
HIST1H4A	162	5
TPT1	162	6
TALDO1	162	10
RPS12	162	7
SLC7A5	161	3
TKT	160	12
TM9SF2	160	2
PSME1	159	9
EIF3I	159	7
FKBP4	159	9
CAPZA1	159	6
CAVIN1	158	8
2019-09-07	158	7
ATL3	158	5
ERP29	157	7
TOMM22	156	2
CORO1C	156	10
WARS	156	4
EHD1	155	8
MCM3	155	11
PHF5A	155	4
SNRNP70	154	6
SMARCA5	154	15
CNN2	154	11
GMPS	153	14
MT-CO2	153	4
ZC3HAV1	153	5
RCN1	152	5
AIFM1	152	8
HIBADH	152	3
PRDX6	151	12
RPS14	151	6
XPO1	151	10
FAM129A	151	2
SSBP1	151	6
PSMA7	150	6
GCN1	150	14
ACIN1	149	9
SH3GL1	149	9
CAPRIN1	149	11
ARHGDIA	149	8
ARF3	148	8
NANS	148	7
ALB	148	11
COPB1	147	8
PDLIM1	147	9
VAMP3	146	3
HMOX2	145	5
CMPK1	145	4
ERLIN1	145	4
SRSF3	144	7
EHBP1L1	144	11
RPL18	144	10
GRN	144	2
MCM4	143	8
CDV3	143	3
IFI16	143	14
RAB2A	143	5
PPL	142	21
NUP93	142	16
HSD17B10	142	3
MVP	142	11
CANX	142	12
EIF3F	141	4
ANP32A	141	7
EIF4A3	141	7
SRP68	141	11
SARNP	140	6
RPL4	140	11
RPS18	139	9
EIF6	138	3
CDC37	137	10
EIF3G	137	5
PPM1G	136	8
ELAVL1	136	4
DARS	136	6
HIST1H1B	136	5
EPCAM	135	6
PHB2	134	9
MTPN	134	4
COPZ1	134	3
CLINT1	134	8
FAM3C	134	8
SNAP23	134	5
NME2	133	7
RPLP0	133	8
PPP2CA	133	6
PDCD5	133	4
STMN1	133	10
PSMC2	133	8
ATIC	132	8
DSTN	132	7
COX5A	131	5
PSMD11	131	8
PRDX3	131	7
CYB5R3	131	3
KPNA2	131	7
BSG	130	6
MAT2A	130	2
PSMC3	130	9
DEK	130	6
LAMB3	129	8
LUC7L2	129	9
RBBP4	129	6
ERH	128	3
FH	128	7
PSMA6	128	4
NARS	128	5
FEN1	128	6
CD59	128	2
RAB21	128	7
SNRPN	128	2
YTHDF3	128	6
NUDCD1	128	3
RPN1	127	12
SEC13	127	3
PLIN3	127	5
RPS24	127	3
RAD23B	126	10
TXNDC5	126	9
ATXN10	126	6
PLOD2	126	4
RPL24	126	3
CDK1	126	6
GDI1	126	6
ELOC	126	4
RPL5	125	13
GCSH	125	2
RPLP2	125	5
EPB41L2	125	15
SET	125	7
FAM136A	124	4
APEX1	124	5
CAD	124	6
STAT3	123	6
PPP1R12A	123	13
JUP	123	9
PDCD6IP	123	4
GLUD1	123	9
FUS	123	9
CNBP	122	3
KARS	122	12
ABCF1	121	9
POLR2H	121	2
UQCRC2	121	6
PPP1CA	121	4
PPA2	121	5
PIN4	121	2
RPL32	121	2
UCHL3	121	5
SRPRB	121	4
ACLY	120	10
LAD1	120	9
SFXN1	120	6
BUB3	120	7
EEF1B2	119	4
PRPF19	119	9
SRSF6	118	9
PTBP1	118	9
ST13	118	8
RPL6	117	8
GET4	117	5
DUT	117	4
SPCS2	116	5
MCM7	115	8
RAB11A	115	6
PML	115	5
NUDT5	115	5
SHMT2	115	12
RPS5	115	11
RPL7	114	12
PPP2R1A	114	8
PSMD4	114	6
LGALS1	114	6
UBE2V2	114	4
RBM4	114	5
ACTR3	113	9
ARFGAP1	113	3
TWF1	113	4
SCRN1	113	4
TMED4	113	5
FKBP2	113	2
HNRNPUL2	113	10
BABAM1	113	3
MXRA7	112	1
IL1A	112	1
NUP155	112	9
ESYT1	112	8
CHP1	112	2
MYO1C	112	10
AIMP2	111	5
TOR1AIP1	111	7
TACSTD2	111	7
ALDH1A3	111	9
RPL22	111	3
DNM1L	111	8
LGALS3BP	111	5
SNRPF	110	1
ANP32E	110	2
SRSF2	110	4
OLA1	110	8
SEC22B	110	7
MAPRE1	109	4
TCEA1	109	9
CTSD	109	9
IFITM2	109	1
SRP14	108	3
ACSL3	108	9
TOP1	108	11
USP14	108	4
ARPC1B	107	5
EIF3H	107	7
NASP	107	8
ALDH2	107	6
SAFB	107	10
JPT2	107	5
EWSR1	107	8
PDAP1	106	5
USO1	106	4
IGF2BP1	106	7
ARPC5L	106	2
CAV1	106	7
SORD	106	4
AP1S1	105	5
HARS	105	7
RPS27	105	3
SRRM2	105	13
RRAS2	105	4
TMPO	105	6
HAT1	104	4
RTRAF	104	7
TJP2	104	16
ITGB1	104	7
SQOR	104	6
PARK7	104	5
SAE1	103	2
COPE	103	2
TARS	103	10
EIF3J	103	7
MACF1	103	50
ATP5J	103	2
MARS	103	5
ZC3H14	103	5
UQCRB	103	4
EIF4H	102	7
TCOF1	102	15
BRI3BP	102	2
HMGA1	102	8
RPL10	102	7
PSMA4	101	6
GLS	101	3
RAB5C	100	6
PSME2	100	9
NOP58	100	4
RPL11	100	7
RPS21	100	7
EEA1	100	25
G6PD	100	5
PFDN2	99	4
DCTN1	99	12
EIF2S2	99	6
RPL14	99	8
NUP54	99	7
IER3IP1	99	1
SARS2	99	3
GOLGA2	99	13
RPS28	99	3
RPL13	98	7
SLC25A11	98	4
SUPT16H	98	7
ECH1	98	8
NIT2	98	3
RAN	97	6
PSMD3	97	9
LSM2	96	1
STT3A	96	6
TARDBP	96	5
HSPB1	96	5
HCLS1	95	4
SRP72	95	9
PEX19	95	4
PGAM1	95	8
RPL8	95	5
FKBP8	95	3
HNRNPH3	95	8
ACTR2	95	7
FHL2	94	6
ARCN1	94	9
SOD1	94	4
SGTA	94	4
RPL9	94	5
WTAP	94	3
WDHD1	94	8
DLST	93	6
PSMC5	93	5
SART1	89	9
TUBB6	93	3
TXN	93	5
DDX39A	93	7
SART3	93	10
PSMA3	93	8
ATP6V1G1	93	3
PNP	92	3
HADHB	92	8
ZYX	92	7
VAPB	92	5
2019-09-02	92	5
MRPL49	92	2
TRMT112	92	2
FKBP15	92	3
MAGEA4	92	6
RPS13	91	4
LSM12	91	4
PDS5A	91	9
CPSF6	90	5
GOLGB1	90	24
SSB	90	9
PVR	90	2
MAPK1IP1L	90	1
SLC25A22	90	4
GNB1	90	9
PDLIM5	90	4
CTPS1	89	10
PYM1	89	4
RPL18A	89	3
TFG	89	5
CAND1	89	15
DYNC1LI2	89	8
DYNLRB1	89	3
CTSB	89	6
HSD17B4	89	8
BAX	89	2
TNPO1	89	8
GSPT1	88	5
VAT1	88	6
S100A11	88	4
PIP	88	3
YTHDF2	88	4
RBM8A	87	4
MDH1	87	8
CLUH	86	12
DNAJB11	86	3
RTN4	86	6
S100A2	86	4
U2AF1L5	86	1
YARS	86	9
RPN2	86	6
CCT5	86	7
HSPE1	86	6
MAP4	85	18
CAPZB	85	10
NPM3	85	1
CNN3	85	8
TBCA	85	7
CHMP4B	85	3
SRSF1	85	6
TGM2	85	7
NUP88	85	4
NDUFS3	84	2
CTNNB1	84	5
DDX19B	84	5
NUP153	84	5
ADAR	83	7
CHCHD3	83	6
PEA15	83	2
NOP2	83	5
ITGA6	83	6
WDR1	83	6
PARVA	83	2
TRIP11	82	20
SF1	82	6
BAG3	82	5
CAST	82	8
DYNLL1	81	2
HIST1H2AC	81	3
DIAPH1	81	16
PHGDH	81	7
NFKB2	81	7
RPS26	80	2
SF3A2	80	7
RBM3	80	2
HACD3	80	2
TFRC	80	3
EIF3M	80	3
LUC7L3	80	2
TRAJ56	79	4
DNAJB1	79	3
RCC1	79	5
SLC1A5	79	5
CS	79	7
PTMS	79	1
SNRPD3	79	4
RPS2	79	9
USMG5	79	1
S100A7A	79	2
PREP	79	4
COPG1	79	7
S100A8	79	1
OPA1	78	11
PSPC1	78	12
SPAG9	78	12
GSTK1	78	2
GORASP2	78	1
PUF60	77	8
SNRPB2	77	3
LETM1	77	2
SF3A3	77	11
BZW1	77	8
IGF2R	77	14
MTDH	77	11
CALML5	77	3
CLIC4	76	9
RPS20	76	4
MTAP	76	4
SEC24C	76	7
HNRNPDL	76	2
RTCB	76	8
APOL2	76	5
NUP205	76	8
SOD2	76	6
BTF3	76	5
UAP1	76	6
FAM98B	76	3
GART	75	11
NSUN2	75	6
NDUFS8	75	3
EIF3A	75	18
RHOG	75	3
SRRT	75	8
ACACA	75	11
NUCKS1	75	2
TMX1	75	2
YAP1	75	6
PBDC1	74	1
EPS8L2	74	6
PFDN6	74	6
GPD2	74	10
RECQL	74	3
CAPNS1	73	5
RPL23A	73	6
CHCHD2	73	2
SCAMP3	73	1
NUDC	73	11
CLTB	73	7
UPP1	73	4
EXOSC4	73	3
CHORDC1	73	2
PGM1	73	4
BID	72	2
ANKRD17	72	8
CLNS1A	72	2
PRRC2C	71	18
COPS3	71	3
PSMB7	71	2
NMI	71	3
PDP1	71	3
PTPA	71	2
RUVBL1	70	11
CDA	70	1
TIAL1	70	2
COPS4	70	4
GNAI3	70	7
DKC1	70	5
DCD	70	3
TIMM8B	70	2
SARS	70	6
HP1BP3	70	6
PABPN1	70	3
DNAJC9	69	4
PAFAH1B1	69	6
IDH2	69	4
SF3B4	69	4
SSR3	69	2
ABCD3	69	2
DNAJA1	68	5
KHDRBS1	68	6
TRIM25	68	5
S100A14	68	2
SUB1	68	4
RPL26	68	5
SAR1A	68	2
CDC5L	68	7
RPS9	67	6
RER1	67	3
VPS35	67	9
HSPBP1	67	1
GLRX3	67	4
DDX6	67	2
NCEH1	67	3
RDH11	67	1
PGRMC1	66	3
SF3B5	66	3
CD81	66	4
DAZAP1	66	4
BYSL	66	4
PRPF8	66	22
CHTOP	66	9
MSH6	66	9
RBM39	66	4
CLDN1	66	2
BICD2	65	13
STK39	65	2
DBN1	65	5
TIMM23B	65	4
TMSB10	65	1
CUL3	65	6
PIN1	65	3
MANF	65	4
ACBD3	65	4
UBQLN2	65	4
2019-09-08	65	2
ECHS1	65	2
LSM5	65	1
SSSCA1	65	3
SNU13	65	3
FAM120A	64	9
1	64	5
IARS2	64	3
ATG3	64	3
PFN2	63	1
MYO1B	63	14
EXOSC3	63	1
NELFE	63	3
HM13	63	4
APMAP	63	4
ATAD3A	63	12
HMGB2	63	7
TNFAIP2	63	4
EIF4G2	63	5
PCNP	63	3
HDGFL2	63	6
PCMT1	63	5
ANXA8L1	62	5
SURF4	62	2
RNPS1	62	4
COX4I1	62	5
NT5C3A	62	4
BCAS2	62	3
SUGT1	62	6
ADRM1	62	2
AGPS	62	7
UBE2K	62	5
UPF1	62	6
SRPK1	62	5
QARS	61	4
SUMF2	61	3
CIRBP	61	4
PLAA	61	9
HRNR	61	3
CBFB	61	1
HPRT1	61	2
TRMT10C	61	6
NDUFS7	61	1
IMPDH2	61	4
4	60	2
ERAP1	60	6
PDHX	60	7
XPO5	60	8
BTF3L4	60	2
TXNDC17	60	1
ENSA	60	3
UGGT1	60	9
SEC23A	60	3
RPRD1B	60	4
EIF2A	60	4
NAT10	60	4
NOLC1	60	12
ATP5H	59	5
SQSTM1	59	3
WFDC2	59	1
LAMC2	59	9
STK24	59	7
CALU	59	5
SUCLG2	59	4
RNF126	59	3
OXCT1	59	3
RANBP1	59	5
THUMPD1	59	5
CSRP1	59	4
SLC16A3	59	3
DHFR	59	3
RALY	58	8
TXNL1	58	2
RCN2	58	2
MAPK1	58	4
PSMB5	58	5
SSR1	58	2
DDX56	58	3
PTPN1	58	6
P4HA1	58	4
PPP6R3	58	3
AIMP1	57	2
DTD1	57	1
ELOB	57	4
PRKRA	57	1
TOMM6	57	2
ZMPSTE24	57	6
EIF1	57	3
LCN2	57	1
2	57	6
COPS5	56	3
RPS17	56	7
ADSS	56	4
RPL30	56	4
U2AF2	56	3
PTCD3	56	3
SFT2D2	56	1
IFI35	56	2
CYFIP1	56	8
BCAP31	55	8
LSR	55	7
RPL17-C18orf32	55	4
KCTD12	55	3
C7orf50	55	1
COPS8	55	1
GNPNAT1	55	1
TSFM	55	3
ACTR1A	55	6
PGRMC2	55	2
RFC3	55	2
MRPS36	55	1
TSTA3	55	4
NPLOC4	55	5
TRA2B	54	7
PITPNB	54	4
SSR4	54	2
UBA6	54	4
MRPL11	54	1
SPCS3	54	1
HMGN1	54	1
AK1	54	4
RBMS2	54	4
CAPN1	54	4
PXN	54	6
RPL29	54	4
PKP2	54	6
4	54	2
EDF1	54	9
AP1G1	54	5
NUDCD2	54	1
UBXN1	53	7
RFC1	53	12
CASP14	53	7
RPL13A	53	9
GIGYF2	53	13
RPL10A	53	6
NUP50	53	2
CSTB	53	1
VASP	53	6
BANF1	53	2
MAP7	53	8
NDUFS1	52	7
SLC25A5	52	8
RPA1	52	5
CYB5B	52	3
GMFB	52	2
MARCKSL1	52	3
CSTF2	52	8
IL18	52	3
MCM5	52	4
CTSC	51	5
PPP3CA	51	7
IDH3A	51	7
MRPS2	51	1
TOP2A	51	13
HK1	51	7
NUP37	51	1
ADSL	51	4
C12orf10	51	2
DNASE2	51	2
DDX1	51	9
SPATS2L	51	6
LTA4H	50	7
SRI	50	5
SLIRP	50	2
NAA10	50	4
TNKS1BP1	50	4
SUMO2	50	3
ALCAM	50	3
AP2B1	50	6
PAWR	50	4
MTX1	50	2
RPL36	50	5
THRAP3	50	13
RTN3	50	4
UBR4	50	18
RPS16	50	4
INF2	50	3
SERPINB6	50	3
PMPCB	50	5
REEP5	50	2
PURA	50	2
SF3B2	49	12
TECR	49	2
ARHGDIB	49	3
RPS25	49	3
CARS	49	8
FAF2	49	5
CSDE1	49	13
CLPB	49	6
EIF3K	49	5
EIF3E	49	6
GARS	49	10
H2AFY	48	6
NPEPPSL1	48	5
RBM15	48	5
2019-09-10	48	3
POLD3	48	10
4	48	3
GRWD1	48	2
HSPA4L	48	12
JPT1	48	2
SMC4	47	13
EIF5B	47	8
G3BP2	47	5
CHMP5	47	3
TSN	47	2
MINOS1-NBL1	47	2
SRSF9	47	5
NDUFA13	47	3
DAD1	47	3
SLC9A3R1	47	3
LAMP1	47	2
TBL2	47	5
ALDH7A1	47	8
MXRA7	47	1
SEC61B	47	2
LMO7	47	16
TRIR	47	2
SH3BGRL3	47	1
APIP	47	5
H1FX	47	1
SCARB2	47	3
CLPTM1	47	6
SCPEP1	47	2
AIP	47	4
DLGAP4	47	6
CRYBG1	46	6
RPS15A	44	5
SRSF11	46	1
CLCC1	46	3
COLGALT1	46	6
GOLM1	46	7
DHX15	46	5
SPTLC1	46	1
PSMD14	46	5
ALDH9A1	46	4
RALA	46	2
UBA2	42	4
DEFA1	46	1
NUP214	45	6
ATP5PB	45	4
TP53BP1	45	5
PSMD7	45	6
PPP4R3A	45	5
UBQLN1	45	4
TES	45	9
CD99	45	1
MAN2B1	45	3
TRIP10	45	3
BAG2	45	5
NAA50	45	4
PPP2R5C	45	3
RPL15	43	5
RPL36AL	45	3
RFC2	45	5
NTMT1	45	3
SERPINB3	45	7
YKT6	45	4
PPT1	45	1
GPS1	44	4
TRIM44	44	3
ATP5MG	44	1
NUCB1	44	8
MCMBP	44	2
DCUN1D1	44	4
SERPINB1	44	6
ARFIP2	44	2
TIMM50	44	4
EML4	44	7
TMEM33	44	1
RCC2	44	4
TMA7	44	2
CCDC58	43	3
ATP5F1D	43	3
RRM1	43	3
FARSB	43	6
RBM14	43	4
ITPA	43	2
PFDN1	43	5
DDB1	43	4
S100A6	43	2
IMPAD1	43	5
GNG12	43	2
NUP160	43	4
RPL35A	43	9
MIF	43	1
PLOD1	43	4
OGDH	43	6
RBX1	43	3
KPNA3	43	4
CAPN2	43	5
SPC24	43	4
DSG2	43	6
LCP1	43	9
NAPA	42	2
PPP2R2A	42	1
ACTL6A	42	2
DYNC1LI1	42	2
STX7	42	3
PSMC6	42	4
BCAR1	42	1
TOMM20	42	1
TMSB4X	42	2
BOLA2	42	3
ANLN	42	14
NUFIP2	42	3
PLP2	42	1
ZFR	42	7
LAP3	42	2
PSMB10	42	1
METAP1	42	4
RPL3	42	7
SNX1	42	4
ALDH18A1	42	7
VBP1	42	8
IRF2BP2	41	4
PSMG1	41	2
GRPEL1	41	5
MYDGF	41	2
LMAN2	41	3
RPL28	41	7
DNAJC8	41	3
SCAMP2	41	1
ZNF185	41	9
POLDIP3	41	7
SERPINB5	41	6
SAP18	41	5
CBR1	41	4
ETF1	41	7
CLTA	41	4
ECI1	41	5
NUCB2	41	3
PSMA1	41	7
CASP1	41	5
CSNK2B	41	3
LARS	41	6
ROMO1	41	2
TIMM44	40	5
AP3S1	40	2
MBOAT7	40	2
TOMM40	40	4
RPL34	40	3
CHD4	40	15
POLR2D	40	3
CACYBP	40	7
GPN1	40	3
ESD	39	4
CPD	39	8
GFPT1	39	5
LARP1	39	11
TGOLN2	39	4
RAP1B	39	2
CCS	39	1
RTN4RL2	39	1
RPL35	39	2
POLE3	39	2
TP63	39	6
PTBP3	39	4
RPAP3	39	6
HSDL2	39	4
TMEM245	39	4
SDF4	39	6
MT-ND3	39	1
MRPL4	38	3
SUMO1	38	5
CWC15	38	4
ATP6V1E1	38	10
TMED10	35	2
2019-09-11	38	7
SNRPE	38	2
NDUFA5	38	3
TJP1	38	4
HEBP2	38	3
STAU1	38	4
NDUFAF3	38	1
ATXN2L	38	11
COG2	37	6
SNRPG	37	2
AP1B1	37	7
PMM2	37	4
HDAC2	37	4
ATP6V1B2	37	2
EPHA5	37	5
EPS15L1	37	5
RSL1D1	37	6
NPTN	37	2
SEC62	37	6
TMEM17	36	2
FKBP9	36	2
EPHA2	36	4
PM20D2	36	2
PSMD9	36	3
MRPS22	36	1
DNTTIP2	36	5
SRP9	36	2
EHD4	36	5
H3F3B	36	7
LRRC59	36	6
ACAT2	36	4
NCAPH	36	2
FLG2	36	3
TPP2	36	5
GGCT	35	5
LANCL2	35	2
GPKOW	35	3
CORO1B	35	7
EPS8	35	6
NAA15	35	8
BAP1	35	10
SH3GLB2	35	3
PES1	35	4
REPS2	35	4
DR1	35	1
SAMM50	35	3
NPC2	35	3
KPNA1	35	3
TXNDC12	35	3
PDHB	35	2
MTA2	35	4
PICALM	34	4
EIF5	34	6
GABRG3	34	2
LCK	34	5
SLC2A1	34	2
CNOT10	34	3
RPL27	34	4
WDR61	34	4
UBE2N	34	3
GSS	34	3
B2M	34	3
RPL27A	34	2
PSMA2	34	3
PMPCA	34	2
MRPS18B	34	1
DCTPP1	34	3
TMCO1	34	2
GOT1	34	2
GLG1	34	4
BLVRB	34	3
SDC4	33	2
NDUFB10	33	2
SYNGR2	33	2
RALB	33	4
RRP1	33	3
KMT2C	33	5
MRPL48	33	2
XAB2	33	6
EIF1AY	33	2
SRRM1	33	10
KPNA4	33	5
POLR1C	33	7
COL17A1	33	9
PGAM5	33	3
NAE1	33	2
PAXX	33	2
CPNE3	33	3
BCLAF1	33	6
IVD	33	2
TRIP6	33	4
MRPL53	33	3
HMGCS1	32	6
PTGR1	32	4
CLIP1	32	14
SLC38A2	32	3
LSM8	32	2
VAMP8	32	3
VPS26A	32	4
UPK3BL1	32	1
UQCRH	32	2
UGP2	32	2
METAP2	32	5
RELA	32	4
PPP1R14B	32	1
SF3B6	32	2
ZRANB2	32	3
PNMA1	32	5
SRPRA	32	4
QSOX2	32	1
SNX5	32	5
HPCAL1	32	3
PHPT1	31	1
CPNE1	30	4
HINT1	31	1
WDR43	31	4
LSS	31	3
LSM3	31	2
FARSA	31	6
ATP5F1C	31	5
TIMM13	31	1
FER1L6	31	6
APRT	31	5
SUCLG1	31	2
SLK	31	13
COTL1	31	6
PRPS1L1	31	1
RNPEP	31	2
CPSF1	31	3
PTPRK	31	5
FAM91A1	31	3
ROCK2	31	19
NDUFV1	31	5
WDR5	31	1
API5	30	7
BZW2	30	5
LMF2	30	1
MYBBP1A	30	3
TMEM263	30	1
MCCC2	30	3
EIF4E	30	4
AGFG1	30	3
FIS1	30	1
WDR18	30	2
SMS	30	3
SNRPA1	30	4
GATAD2B	30	4
HMGN3	30	1
PAFAH1B3	30	3
SWAP70	30	10
TOMM70	30	4
CD47	30	4
PSMB6	30	1
TBCB	30	1
SEC61A1	30	5
RPL21	30	2
CIAPIN1	30	4
S100A16	29	2
OAS3	29	2
ATPIF1	29	2
BAG6	29	4
OTUD6B	29	5
PSMB1	29	7
SLC33A1	29	2
UBE2L3	29	2
FOXC2	29	2
CRK	29	2
GRHPR	29	3
RAB32	29	2
SSU72	28	3
CTNND1	28	5
ZC3H15	28	4
SLC35B2	28	2
ATP5EP2	28	3
GLO1	28	1
BIN2	28	5
M6PR	28	2
DTX4	28	3
SERPINB2	28	7
P4HA2	28	1
FKBP3	28	5
SUV39H2	28	2
GPI	28	7
S100A10	28	2
GTPBP4	28	7
XRN2	28	5
COX6B1	28	2
EML2	27	2
DNAJA2	27	3
AP3B1	27	8
IDH1	27	3
NMT1	27	2
CNDP2	27	5
OPHN1	27	4
PEF1	27	3
FIP1L1	27	4
PTBP1	27	8
RANBP3	27	5
NLE1	27	2
FLOT2	27	5
SLC7A1	27	1
HIGD1A	27	1
SMARCC2	27	8
CAPG	27	2
PFAS	27	6
PSMB2	26	4
CASP8	26	1
MRRF	26	2
ARPC2	26	4
FLII	26	10
MTCH2	26	2
RUFY1	26	6
DDOST	26	2
HNRNPUL1	26	6
OCIAD2	26	4
S100A9	26	2
PPME1	26	4
FBXO2	26	1
SRP54	26	8
NCAPG	25	6
PGM2	25	9
TRAJ38	25	5
BCL10	25	1
SDHB	25	5
FKBP1A	25	2
AP2A1	25	5
MDC1	25	6
CKAP5	25	14
ITPR3	25	14
PITRM1	25	6
SLC25A3	25	3
NSF	25	3
CARM1	25	1
EIF3D	25	7
NDUFS6	25	3
APOO	25	2
PSAP	25	8
DSC1	25	3
ATP5O	25	2
ITGA3	25	7
FRG1	25	5
RNF207	24	4
SNRPD2	24	3
KBTBD3	24	1
NCBP2	24	3
WDR36	23	3
EIF4EBP2	23	1
SLC35A4	23	2
CIAO1	23	1
SUN1	23	4
ITGAM	23	4
PSMD5	23	2
HGS	23	5
VPS28	23	1
PRSS1	23	1
ABCE1	23	6
PPP2R5E	22	5
NCLN	22	4
EIF4EBP1	22	3
PRPSAP2	22	2
UBE2E1	22	1
GSTO1	22	1
NECTIN2	22	3
SETD7	22	1
NSUN5P2	22	3
SMC1A	22	21
ACOT9	22	2
PFDN4	22	4
SNRPA	22	2
DENND4C	22	12
SPECC1	21	4
RBM25	21	3
MAP7D1	21	5
UBAP2	21	3
BLVRA	21	1
SCP2	21	4
GBE1	20	3
TAX1BP3	20	1
SON	20	10
PDLIM7	20	1
GLMN	20	6
FXR1	20	5
CTSH	20	2
UQCRFS1P1	20	3
MSH2	20	5
NLRP7	20	3
RTF2	20	6
SEC16A	19	5
EXOSC1	19	1
SNX6	19	7
SLC25A13	19	3
DENR	19	3
PYCR2	18	4
SPTLC2	18	1
IMPA1	18	1
AKR1B1	18	2
CD63	18	2
LINC00614	17	2
COX7A2	17	1
PCNT	16	21
T-ENOL	16	1
PHC2	16	3
RAD1	16	1
AATF	16	2

## Sheet: Shared protein
TUBA1B
DDX39B
CLPP
CSNK2A1
PSMD1
PSMB8
ESYT2
KRI1
ATP1B1
TXNRD1
NDUFB4
MAGOHB
HK2
MOV10
LRRC47
IKBIP
RAD50
ADH5
DRG1
NT5E
NOC2L
GOSR1
USP7
SMC2
LIN7C
AKR1A1
PPP6C
LMAN1
MACROD1
USP9X
EMC2
TMOD3
MRE11
ACADM
NEDD8-MDP1
FOSL1
MFAP1
FDPS
PSMG2
SNRNP40
DPM3
UBXN4
DTYMK
STRN3
QTRT1
F11R
CRKL
